# Supplementary material for: Trifunctional sphingomyelin derivatives enable nanoscale resolution of sphingomyelin turnover in physiological and infection processes via expansion microscopy
Source: Nat Commun. 2024 Aug 28;15:7456. doi: 10.1038/s41467-024-51874-w (PMC11358447; doi:10.1038/s41467-024-51874-w)
Supplement: Supplementary file 5 — Source data [file 41467_2024_51874_MOESM5_ESM.xlsx]

## Sheet: Figure 2a
Figure 2a
	0.25 mU/ml rhASM			0.25 mU/ml β-toxin
time [h]	Rep 1	Rep 2	Rep 3	Rep 1	Rep 2	Rep 3
0	0.0769231	0.0618084	0.0736828	-0.134585	-0.0996729	-0.0602964
0.0940833	0.0689707	0.0744173	0.070758	-0.138625	-0.076848	-0.07027
0.188139	0.101353	0.0887126	0.0890011	-0.0563607	-0.059691	-0.0214286
0.282222	0.117421	0.107778	0.112883	-0.102939	-0.0905727	-0.0454385
0.376306	0.137149	0.139398	0.134633	-0.0622611	-0.0161319	-0.0485114
0.470361	0.16334	0.149551	0.149887	-0.0448336	-0.0576321	-0.0321179
0.564444	0.195037	0.176145	0.174143	-0.0117253	-0.00729498	-0.0164987
0.658528	0.201492	0.199953	0.194306	-0.0406297	0.00507584	0.0053773
0.752583	0.2144	0.220614	0.20511	-0.0092408	-0.00053543	-0.00673639
0.846667	0.253534	0.239669	0.203274	-0.00465344	0.00298365	-0.0228189
0.940722	0.262535	0.242518	0.247552	0.0404736	0.0421179	0.0481771
1.03481	0.28344	0.269892	0.262737	-0.00489297	0.0145212	0.00309579
1.12889	0.3204	0.290899	0.283473	-0.00748858	-0.0093623	-0.00830095
1.22297	0.330411	0.321385	0.317289	0.00451522	0.00855621	0.00403609
1.31703	0.341225	0.332487	0.324592	-0.00907935	0.0180842	0.00160887
1.41111	0.357802	0.347328	0.365555	0.0208257	0.0552081	0.0233351
1.50519	0.374559	0.348425	0.365166	0.0187259	0.0268342	0.0519534
1.59925	0.409786	0.392356	0.377678	0.0197844	0.0212893	0.0105251
1.69333	0.431336	0.397992	0.401022	0.022315	0.0241936	0.0132345
1.78742	0.430166	0.448385	0.407696	0.0130265	0.0560609	0.0128478
1.88147	0.471407	0.432146	0.4222	0.0286535	0.0615403	0.0274054
1.97556	0.466531	0.452728	0.458672	-0.0166697	0.0338546	0.0122067
2.06964	0.474288	0.4834	0.479257	0.0381792	0.0317971	0.0357651
2.16369	0.515514	0.485129	0.496105	0.0303869	0.0246646	0.00904762
2.25778	0.516087	0.505407	0.515222	0.013968	0.0538173	0.0303788
2.35186	0.555769	0.533996	0.517065	0.0238139	0.0102121	0.0257976
2.44592	0.578641	0.568062	0.551664	0.0112394	0.0607261	0.0419072
2.54	0.593612	0.579776	0.568006	0.0266373	0.0143798	0.0422502
2.63408	0.612095	0.602368	0.593391	0.00356704	0.0225958	0.0184351
2.72814	0.635412	0.616764	0.609884	-0.0227857	-0.00379061	-0.0246605
2.82222	0.637072	0.631076	0.633812	-0.00361055	0.0262199	0.0279779
2.91631	0.665562	0.632538	0.627933	0.00949036	0.011521	-0.00994225
3.01036	0.698501	0.66827	0.65747	-0.0174422	-0.00693816	-0.0206987
3.10444	0.710447	0.696931	0.693149	0.0210978	0.0288657	0.0201586
3.19853	0.708447	0.693163	0.69079	-0.00592044	0.0256549	0.0212727
3.29258	0.733998	0.735863	0.717817	-0.0108924	0.0135834	-0.0142564
3.38667	0.782375	0.719936	0.739069	0.0377335	0.0214919	0.0229906
3.48072	0.756619	0.730684	0.730343	-0.0320203	-0.00041944	0.0138592
3.57481	0.793155	0.756721	0.766988	-0.00533382	0.0293171	-0.00302437
3.66889	0.827084	0.799475	0.796168	0.036718	0.0805401	0.0151352
3.76297	0.851559	0.827402	0.797794	-0.01349	-0.0102257	-0.00815641
3.85703	0.846268	0.833025	0.815008	0.00159402	0.040404	0.0149351
3.95111	0.891833	0.850005	0.836903	-0.00086854	-0.00175248	-0.0126231
4.04519	0.894624	0.847881	0.844558	-0.00301966	0.0157532	0.0142465
4.13925	0.917967	0.892161	0.899685	0.00959143	0.0381717	0.0284721
4.23333	0.91414	0.87955	0.884535	0.00524206	0.0285697	0.00382523
4.32742	0.923648	0.912462	0.89573	-0.0243827	0.00078191	0.0027803
4.42147	0.959632	0.918575	0.910935	0.0150677	0.0527517	0.0323148
4.51556	0.954089	0.929755	0.940966	0.00715255	0.0268316	0.0254172
4.60961	0.996637	0.976232	0.966764	0.0193885	0.036603	-0.00449075
4.70369	1.01017	0.976774	0.954539	0.0218209	0.051343	0.0229885
4.79778	1.03198	1.00527	0.994594	-0.0141163	0.015937	-0.00232558
4.89183	1.04519	1.03181	1.00034	0.0162007	0.0286628	0.00328908
4.98592	1.07471	1.01373	1.04068	-0.0201641	0.0143881	-0.00853776
5.08	1.082	1.03713	1.02825	0.0352803	0.0266932	0.00608141
5.17406	1.11154	1.05485	1.04443	0.0104128	0.02548	0.0280777
5.26814	1.11316	1.06931	1.08692	0.0407428	0.0486693	0.00634288
5.36219	1.1501	1.11231	1.07888	6.2657e-05	0.00745685	0.0168472
5.45628	1.1563	1.12709	1.15071	0.0219877	0.0376991	0.0324259
5.55036	1.17969	1.11822	1.11219	0.0171847	0.0475849	0.0294821
5.64442	1.17228	1.1323	1.14052	0.0408341	0.0460102	0.037917
5.7385	1.19012	1.14329	1.15754	0.0181397	0.0511699	0.0111332
5.83258	1.21041	1.18553	1.17419	0.0451731	0.0500788	0.0301656
5.92664	1.23385	1.1999	1.18709	0.0585824	0.0414769	0.0357826
6.02072	1.22864	1.1977	1.20953	0.0226222	0.0100409	-0.00059684
6.11481	1.25714	1.23881	1.2373	0.00344936	0.0193544	0.0140708
6.20886	1.27068	1.25262	1.23242	0.0183934	0.044404	0.0345016
6.30294	1.29583	1.25606	1.24264	0.00565288	0.0557552	0.0443962
6.39703	1.32287	1.27831	1.24064	0.0315035	0.0112974	0.0110788
6.49108	1.35872	1.29552	1.28931	0.0392605	0.0491383	0.0421926
6.58517	1.34902	1.30915	1.29195	0.0189722	0.0482577	0.0369695
6.67925	1.36068	1.31074	1.33813	0.0351442	0.0384989	0.0234674
6.77331	1.38272	1.32199	1.35263	0.0687047	0.0609808	0.0583198
6.86739	1.39236	1.35301	1.329	0.0503417	0.0773507	0.0554948
6.96147	1.42003	1.36533	1.37588	0.0588535	0.0610948	0.0459999
7.05553	1.3985	1.37155	1.36389	0.0144243	0.0263854	0.0355993
7.14961	1.41641	1.38197	1.3941	0.023666	0.0661879	0.0104242
7.24369	1.43565	1.39702	1.42777	0.0191946	0.0513985	0.00994215
7.33778	1.4631	1.44865	1.43825	0.0433384	0.0467494	0.0194157
7.43183	1.49566	1.43228	1.43535	0.0547823	0.0663119	0.0315364
7.52592	1.49101	1.4711	1.43447	0.045936	0.061089	0.065512
7.62	1.49423	1.49701	1.50544	0.0237599	0.0397661	-0.0148728
7.71406	1.55201	1.49451	1.5091	0.0577812	0.0358592	0.00723468
7.80814	1.53447	1.50495	1.47812	0.0221587	0.0685364	0.034032
7.90222	1.5466	1.51619	1.51211	0.0477366	0.0434756	0.0300661
7.99628	1.58174	1.522	1.53164	0.0422418	0.0523451	0.0189766
8.09036	1.60466	1.54798	1.5491	0.0214565	0.0482961	0.0300661
8.18444	1.59998	1.56269	1.53833	0.039334	0.0405994	0.0264885
8.2785	1.58952	1.57064	1.56454	0.0446005	0.0511518	0.0264062
8.37258	1.57842	1.58363	1.58894	0.0394108	0.0585437	0.0475847
8.46667	1.63064	1.62155	1.57973	0.0232308	0.0593257	0.0281707
8.56072	1.63395	1.59755	1.61094	0.0503891	0.0847199	0.039248
8.65481	1.67896	1.64964	1.62965	0.0427269	0.058486	0.0308383
8.74889	1.66942	1.66053	1.63779	0.0199746	0.063951	0.0542045
8.84294	1.71113	1.64835	1.68018	0.0538131	0.0842652	0.0309554
8.93703	1.69871	1.67631	1.66464	0.0321693	0.0503459	0.00596434
9.03108	1.68618	1.66917	1.65667	0.0720157	0.0496326	0.0388959
9.12517	1.72333	1.72598	1.70217	0.0472451	0.0886766	0.0120992
9.21925	1.76074	1.70765	1.75027	0.0741746	0.0759579	0.0581615
9.31331	1.75288	1.73331	1.73022	0.0481439	0.0370712	0.0249
9.40739	1.75907	1.71938	1.69224	0.0358594	0.0677368	0.0463689
9.50147	1.77423	1.74677	1.75197	0.0239001	0.0696218	0.0476963
9.59553	1.80568	1.79062	1.77284	0.0637179	0.0779619	0.05189
9.68961	1.81356	1.80095	1.762	0.095018	0.101039	0.0690012
9.78369	1.81054	1.79123	1.82913	0.0545049	0.0522864	0.0462573
9.87775	1.84408	1.78506	1.8044	0.0732144	0.0796417	0.0486986
9.97183	1.87029	1.81994	1.83356	0.0240909	0.0702719	0.0272059
10.0659	1.84211	1.85111	1.82478	0.0580441	0.0668882	0.0285593
10.16	1.87841	1.85362	1.84836	0.0989281	0.0720819	0.0552322
10.2541	1.88262	1.86722	1.87119	0.0660886	0.0634513	0.0403874
10.3481	1.95262	1.86124	1.90075	0.0449735	0.0773107	0.0307458
10.4422	1.92735	1.85661	1.84907	0.0719726	0.0872217	0.0675197
10.5363	1.95401	1.91195	1.91679	0.0758279	0.0675542	0.068051
10.6304	1.9708	1.93664	1.93521	0.0647876	0.0441231	0.0486162
10.7244	1.94808	1.91117	1.90884	0.0748417	0.0531233	0.0320536
10.8185	1.98419	1.9653	1.98786	0.0632385	0.06346	0.0225053
10.9126	1.98462	1.94973	1.91346	0.101407	0.0788034	0.0783501
11.0067	2.01536	2.01786	1.96204	0.0564501	0.0572859	0.0391835
11.1007	2.02326	1.99171	1.98968	0.0809237	0.109204	0.0751866
11.1948	2.06497	1.98655	2.01041	0.0418199	0.0427271	0.0167095
11.2891	2.0321	2.00828	1.96709	0.0754291	0.0910308	0.0611312
11.3832	2.07573	2.02644	1.99589	0.0688172	0.0562442	0.0551065
11.4772	2.05745	2.04549	1.99581	0.0902105	0.117793	0.0531059
11.5713	2.06428	2.04736	2.05134	0.0783156	0.0814169	0.0476191
11.6654	2.07686	2.023	2.04274	0.0827009	0.0779934	0.0473416
11.7595	2.08183	2.08774	2.08675	0.0559336	0.0749064	0.0430246
11.8535	2.11297	2.043	2.05583	0.0605286	0.0587287	0.0458893
11.9476	2.0648	2.07207	2.06298	0.0710097	0.0984752	0.0455649
12.0417	2.13354	2.09902	2.10927	0.0890022	0.0729574	0.0552894
12.1357	2.1326	2.11544	2.1238	0.0835633	0.0842027	0.0586301
12.2298	2.15461	2.12964	2.13835	0.0804375	0.104758	0.0509592
12.3239	2.19477	2.14929	2.14551	0.0691824	0.0922735	0.0520852
12.418	2.20784	2.17051	2.17092	0.050833	0.0739506	0.0436515
12.5121	2.19688	2.13043	2.18579	0.0471	0.0644273	0.0442946
12.6061	2.2184	2.18888	2.15437	0.106043	0.108335	0.0976265
12.7002	2.18841	2.21327	2.16005	0.0733658	0.0667154	0.0328287
12.7943	2.22308	2.20205	2.22239	0.0971332	0.10791	0.0369424
12.8883	2.21968	2.2188	2.18711	0.0943321	0.107854	0.087391
12.9824	2.27533	2.22413	2.19667	0.085161	0.109994	0.0826263
13.0765	2.24193	2.23725	2.24869	0.0493632	0.0759058	0.0592524
13.1706	2.27408	2.25446	2.25258	0.0958033	0.115566	0.069409
13.2646	2.22702	2.2951	2.29559	0.107414	0.119859	0.0872987
13.3587	2.28254	2.22996	2.25293	0.0647731	0.0913709	0.0495833
13.4528	2.25167	2.29269	2.29879	0.056746	0.0622001	0.037557
13.5469	2.28334	2.27418	2.28478	0.110892	0.10255	0.0822194
13.6409	2.32444	2.31456	2.28854	0.102418	0.126168	0.0614456
13.735	2.34787	2.33673	2.31533	0.107013	0.091292	0.0554537
13.8291	2.32772	2.29642	2.34421	0.0553373	0.0662757	0.0356406
13.9231	2.37799	2.37213	2.3305	0.109904	0.0789702	0.0656288
14.0172	2.36744	2.36986	2.35854	0.12685	0.123596	0.0640165

## Sheet: Figure 2b
Figure 2b
	TFSM1			TFSM2
Sphingolipid species	Rep 1	Rep 2	Rep 3	Rep 1	Rep 2	Rep 3
SM	0.623	0.707	0.649	0.454	0.441	0.397
Cer	0.152	0.182	0.148	0.655	0.602	0.398
Sph	0.1427	0.1475	0.1621	0.8041	0.7063	0.4466
Two-way RM ANOVA	Matching: Both factors							Compare each cell mean with the other cell mean in that row
Assume sphericity?	Yes
Alpha	0.05							Number of families	1
								Number of comparisons per family	3
Source of Variation	% of total variation	P value	P value summary	Significant?				Alpha	0.05
Row Factor	12.79	0.0099	**	Yes
Column Factor	24.1	0.0853	ns	No				Šídák's multiple comparisons test	Mean Diff,	95,00% CI of diff,	Below threshold?	Summary	Adjusted P Value
Row Factor x Column Factor	50.92	0.0009	***	Yes
Subject x Row Factor	1.416							TFSM1 - TFSM2
Subject x Column Factor	4.702							SM	0.229	0,03600 to 0,4220	Yes	*	0.0282
Subject	4.508							Cer	-0.391	-0,5840 to -0,1980	Yes	**	0.004
								Sph	-0.5016	-0,6946 to -0,3086	Yes	**	0.0015
ANOVA table	SS	DF	MS	F (DFn, DFd)	P value
Row Factor	0.1168	2	0.05841	F (2, 4) = 18,06	P=0,0099
Column Factor	0.2202	1	0.2202	F (1, 2) = 10,25	P=0,0853			Test details	Mean 1	Mean 2	Mean Diff,	SE of diff,	N1	N2	t	DF
Row Factor x Column Factor	0.4652	2	0.2326	F (2, 4) = 64,63	P=0,0009
Subject x Row Factor	0.01293	4	0.003233					TFSM1 - TFSM2
Subject x Column Factor	0.04296	2	0.02148					SM	0.6597	0.4307	0.229	0.04898	3	3	4.675	4
Subject	0.04119	2	0.02059					Cer	0.1607	0.5517	-0.391	0.04898	3	3	7.983	4
Residual	0.01439	4	0.003598					Sph	0.1508	0.6523	-0.5016	0.04898	3	3	10.24	4
Difference between column means
Mean of TFSM1	0.3237
Mean of TFSM2	0.5449
Difference between means	-0.2212
SE of difference	0.06909
95% CI of difference	-0,5184 to 0,07607
Data summary
Number of columns (Column Factor)	2
Number of rows (Row Factor)	3
Number of subjects (Subject)	3
Number of missing values	0

## Sheet: Figure 2c
Figure 2c
	TFSM1	TFSM2
Rep1	4.09868	0.69313
Rep2	3.88462	0.732558
Rep2	4.38514	0.997487
			Table Analyzed
			Column B	TFSM2
			vs.	vs,
			Column A	TFSM1
			Unpaired t test
			P value	<0,0001
			P value summary	****
			Significantly different (P < 0.05)?	Yes
			One- or two-tailed P value?	Two-tailed
			t, df	t=19,09, df=4
			How big is the difference?
			Mean of column A	4.123
			Mean of column B	0.8077
			Difference between means (B - A) ± SEM	-3,315 ± 0,1736
			95% confidence interval	-3,797 to -2,833
			R squared (eta squared)	0.9891
			F test to compare variances
			F, DFn, Dfd	2,302, 2, 2
			P value	0.6057
			P value summary	ns
			Significantly different (P < 0.05)?	No
			Data analyzed
			Sample size, column A	3
			Sample size, column B	3

## Sheet: Figure 2e
Figure 2e
	BODIPY-FL-C12-SM			TFSM1		TFSM2
	alive	GA+PFA	GA+PFA, permeabilized	GA+PFA, permeabilized	PFA permeabilized	GA+PFA, permeabilized	PFA permeabilized
Rep 1	634.071	639.604	9.00085	1738.43		2470.65
Rep 2	912.218	839.432	12.7828	1375.27		1858.29
Rep 3	1125.48	1140.83	17.1412	1261.15		2141.02
Rep 4				1268.4	516.29	1877.23	245.382
Rep 5				1624.6	508.385	1752.23	620.915
Rep 6				1762.95	109.134	1863.69	311.542
Table Analyzed						Compare column means (main column effect)
Two-way ANOVA	Ordinary					Number of families	1
Alpha	0.05					Number of comparisons per family	21
						Alpha	0.05
Source of Variation	% of total variation	P value	P value summary	Significant?
Row Factor	1.02	0.8036	ns	No		Tukey's multiple comparisons test	Mean Diff,	95,00% CI of diff,	Below threshold?	Summary	Adjusted P Value
Column Factor	92.47	<0,0001	****	Yes
						BODIPY-FL-SM alive vs. BODIPY-FL-SM GA+PFA	17.3	-667,1 to 701,7	No	ns	>0,9999
ANOVA table	SS (Type III)	DF	MS	F (DFn, DFd)	P value	BODIPY-FL-SM alive vs. BODIPY-FL-SM GA+PFA + perm	877.6	193,2 to 1562	Yes	**	0.0083
Row Factor	139676	5	27935	F (5, 15) = 0,4546	P=0,8036	BODIPY-FL-SM alive vs. TFSM1 perm GA+PFA	-672.5	-1313 to -32,35	Yes	*	0.0365
Column Factor	12662343	6	2110390	F (6, 15) = 34,34	P<0,0001	BODIPY-FL-SM alive vs. TFSM2 perm GA+PFA	-1161	-1801 to -521,1	Yes	***	0.0003
Residual	921813	15	61454			BODIPY-FL-SM alive vs. TFSM1 perm PFA	396.7	-441,5 to 1235	No	ns	0.6844
						BODIPY-FL-SM alive vs. TFSM2 perm PFA	382	-456,2 to 1220	No	ns	0.7181
Data summary						BODIPY-FL-SM GA+PFA vs. BODIPY-FL-SM GA+PFA + perm	860.3	175,9 to 1545	Yes	**	0.0098
Number of columns (Column Factor)	7					BODIPY-FL-SM GA+PFA vs. TFSM1 perm GA+PFA	-689.8	-1330 to -49,65	Yes	*	0.0308
Number of rows (Row Factor)	6					BODIPY-FL-SM GA+PFA vs. TFSM2 perm GA+PFA	-1179	-1819 to -538,4	Yes	***	0.0003
Number of values	27					BODIPY-FL-SM GA+PFA vs. TFSM1 perm PFA	379.4	-458,8 to 1218	No	ns	0.7241
						BODIPY-FL-SM GA+PFA vs. TFSM2 perm PFA	364.7	-473,5 to 1203	No	ns	0.7566
						BODIPY-FL-SM GA+PFA + perm vs. TFSM1 perm GA+PFA	-1550	-2190 to -910,0	Yes	****	<0,0001
						BODIPY-FL-SM GA+PFA + perm vs. TFSM2 perm GA+PFA	-2039	-2679 to -1399	Yes	****	<0,0001
						BODIPY-FL-SM GA+PFA + perm vs. TFSM1 perm PFA	-480.9	-1319 to 357,3	No	ns	0.4863
						BODIPY-FL-SM GA+PFA + perm vs. TFSM2 perm PFA	-495.6	-1334 to 342,6	No	ns	0.4534
						TFSM1 perm GA+PFA vs. TFSM2 perm GA+PFA	-488.7	-972,6 to -4,799	Yes	*	0.047
						TFSM1 perm GA+PFA vs. TFSM1 perm PFA	1069	429,1 to 1709	Yes	***	0.0007
						TFSM1 perm GA+PFA vs. TFSM2 perm PFA	1055	414,4 to 1695	Yes	***	0.0008
						TFSM2 perm GA+PFA vs. TFSM1 perm PFA	1558	917,8 to 2198	Yes	****	<0,0001
						TFSM2 perm GA+PFA vs. TFSM2 perm PFA	1543	903,1 to 2183	Yes	****	<0,0001
						TFSM1 perm PFA vs. TFSM2 perm PFA	-14.68	-699,0 to 669,7	No	ns	>0,9999
						Test details	Mean 1	Mean 2	Mean Diff,	SE of diff,	N1	N2	q	DF
						BODIPY-FL-SM alive vs. BODIPY-FL-SM GA+PFA	832.6	815.3	17.3	202.4	3	3	0.1209	15
						BODIPY-FL-SM alive vs. BODIPY-FL-SM GA+PFA + perm	832.6	-45	877.6	202.4	3	3	6.132	15
						BODIPY-FL-SM alive vs. TFSM1 perm GA+PFA	832.6	1505	-672.5	189.3	3	6	5.023	15
						BODIPY-FL-SM alive vs. TFSM2 perm GA+PFA	832.6	1994	-1161	189.3	3	6	8.674	15
						BODIPY-FL-SM alive vs. TFSM1 perm PFA	832.6	435.9	396.7	247.9	3	3	2.263	15
						BODIPY-FL-SM alive vs. TFSM2 perm PFA	832.6	450.6	382	247.9	3	3	2.179	15
						BODIPY-FL-SM GA+PFA vs. BODIPY-FL-SM GA+PFA + perm	815.3	-45	860.3	202.4	3	3	6.011	15
						BODIPY-FL-SM GA+PFA vs. TFSM1 perm GA+PFA	815.3	1505	-689.8	189.3	3	6	5.152	15
						BODIPY-FL-SM GA+PFA vs. TFSM2 perm GA+PFA	815.3	1994	-1179	189.3	3	6	8.803	15
						BODIPY-FL-SM GA+PFA vs. TFSM1 perm PFA	815.3	435.9	379.4	247.9	3	3	2.164	15
						BODIPY-FL-SM GA+PFA vs. TFSM2 perm PFA	815.3	450.6	364.7	247.9	3	3	2.081	15
						BODIPY-FL-SM GA+PFA + perm vs. TFSM1 perm GA+PFA	-45	1505	-1550	189.3	3	6	11.58	15
						BODIPY-FL-SM GA+PFA + perm vs. TFSM2 perm GA+PFA	-45	1994	-2039	189.3	3	6	15.23	15
						BODIPY-FL-SM GA+PFA + perm vs. TFSM1 perm PFA	-45	435.9	-480.9	247.9	3	3	2.744	15
						BODIPY-FL-SM GA+PFA + perm vs. TFSM2 perm PFA	-45	450.6	-495.6	247.9	3	3	2.827	15
						TFSM1 perm GA+PFA vs. TFSM2 perm GA+PFA	1505	1994	-488.7	143.1	6	6	4.829	15
						TFSM1 perm GA+PFA vs. TFSM1 perm PFA	1505	435.9	1069	189.3	6	3	7.986	15
						TFSM1 perm GA+PFA vs. TFSM2 perm PFA	1505	450.6	1055	189.3	6	3	7.877	15
						TFSM2 perm GA+PFA vs. TFSM1 perm PFA	1994	435.9	1558	189.3	6	3	11.64	15
						TFSM2 perm GA+PFA vs. TFSM2 perm PFA	1994	450.6	1543	189.3	6	3	11.53	15
						TFSM1 perm PFA vs. TFSM2 perm PFA	435.9	450.6	-14.68	202.4	3	3	0.1025	15

## Sheet: Figure 3d
Figure 3d
	HeLa									HuVEC
	BODIPY-FL-SM			TFSM1			TFSM2			TFSM1			TFSM2
	Rep1	Rep2	Rep3	Rep1	Rep2	Rep3	Rep1	Rep2	Rep3	Rep1	Rep2	Rep3	Rep1	Rep2	Rep3
untreated	71.2741	91.0791	92.2585	23.83	37.09	28.812	37.806	35.588	40.842	24.832	17.13	43.978	39.162	26.774	48.796
100 ng/ml bSMase	35.5887	51.4382	52.4923	5.6	9.272	7.842	5.65	10.38	7.64	6.46	8.192	8.166	9.324	10.076	15.068
Two-way RM ANOVA	Matching: Stacked							Compare each cell mean with the other cell mean in that column
Assume sphericity?	Yes
Alpha	0.05							Number of families	1
								Number of comparisons per family	5
Source of Variation	% of total variation	P value	P value summary	Significant?				Alpha	0.05
Row Factor x Column Factor	1.712	0.1285	ns	No
Row Factor	33.96	<0,0001	****	Yes				Šídák's multiple comparisons test	Mean Diff,	95,00% CI of diff,	Below threshold?	Summary	Adjusted P Value
Column Factor	57.1	<0,0001	****	Yes
Subject	5.37	0.0539	ns	No				untreated - 100 ng/ml bSMase
								TFSM1	22.34	7,890 to 36,79	Yes	**	0.0032
ANOVA table	SS	DF	MS	F (DFn, DFd)	P value			TFSM2	30.19	15,74 to 44,64	Yes	***	0.0003
Row Factor x Column Factor	290.8	4	72.71	F (4, 10) = 2,314	P=0,1285			BODIPY-FL-SM	38.36	23,91 to 52,81	Yes	****	<0,0001
Row Factor	5770	1	5770	F (1, 10) = 183,7	P<0,0001			TFSM1	21.04	6,591 to 35,49	Yes	**	0.0049
Column Factor	9702	4	2425	F (4, 10) = 26,58	P<0,0001			TFSM2	26.75	12,31 to 41,20	Yes	***	0.0008
Subject	912.4	10	91.24	F (10, 10) = 2,904	P=0,0539
Residual	314.2	10	31.42
								Test details	Mean 1	Mean 2	Mean Diff,	SE of diff,	N1	N2	t	DF
Difference between row means
Mean of untreated	43.95							untreated - 100 ng/ml bSMase
Mean of 100 ng/ml bSMase	16.21							TFSM1	29.91	7.571	22.34	4.577	3	3	4.881	10
Difference between means	27.74							TFSM2	38.08	7.89	30.19	4.577	3	3	6.596	10
SE of difference	2.047							BODIPY-FL-SM	84.87	46.51	38.36	4.577	3	3	8.383	10
95% CI of difference	23,18 to 32,30							TFSM1	28.65	7.606	21.04	4.577	3	3	4.597	10
								TFSM2	38.24	11.49	26.75	4.577	3	3	5.846	10
Data summary
Number of columns (Column Factor)	5
Number of rows (Row Factor)	2
Number of subjects (Subject)	15
Number of missing values	0

## Sheet: Figure 4c
Figure 4c
	untreated	2.5 µg/ml bSMase
Rep1	34.84	27.794
Rep2	35.446	20.074
Rep3	33.768	22.328
Rep4	34.004	22.052
			Table Analyzed	Data 2
			Column B	2,5 µg/ml β-toxin
			vs.	vs,
			Column A	untreated
			Unpaired t test
			P value	0.0005
			P value summary	***
			Significantly different (P < 0.05)?	Yes
			One- or two-tailed P value?	Two-tailed
			t, df	t=6,738, df=6
			How big is the difference?
			Mean of column A	34.51
			Mean of column B	23.06
			Difference between means (B - A) ± SEM	-11,45 ± 1,700
			95% confidence interval	-15,61 to -7,293
			R squared (eta squared)	0.8833
			F test to compare variances
			F, DFn, Dfd	18,35, 3, 3
			P value	0.0393
			P value summary	*
			Significantly different (P < 0.05)?	Yes
			Data analyzed
			Sample size, column A	4
			Sample size, column B	4

## Sheet: Figure 4f
Figure 4f
	distance [µm]	metabolic state	LAMP1
	0	15000	9309
	0.094697	36370	106645
	0.189394	46419	115623
	0.284091	55611	157074
	0.378788	77912	257831
	0.473485	97045	350289
	0.568182	113316	412691
	0.662879	118233	426434
	0.757576	118667	405206
	0.852273	118649	395373
	0.94697	118131	408175
	1.04167	117694	416665
	1.13636	105927	216873
	1.23106	80088	106644
	1.32576	57096	46266
	1.42046	35591	60924
	1.51515	32398	164133
	1.60985	40422	412011
	1.70454	76951	740665
	1.79924	109745	850000
	1.89394	114583	850000
	1.98864	150010	847161
	2.08333	156040	840649
	2.17803	152192	811534
	2.27273	126091	465036
	2.36742	115088	115080
	2.46212	79998	29602
	2.55682	50814	16667
	2.65151	42707	5047
	2.74621	42000	0
	2.84091	43934	0
	2.93561	48437	12744
	3.0303	64118	93135
	3.125	103326	152178
	3.2197	96485	254691
	3.31439	103466	319015
	3.40909	100137	353466
	3.50379	107478	343750
	3.59849	83916	258341
	3.69318	64316	143426
	3.78788	59655	86368
	3.88258	64105	102795
	3.97727	79877	99144

## Sheet: Figure 5c
Figure 5c
		TFSM1					TFSM2
		Rep1	Rep2	Rep3	Rep4	Rep5	Rep1	Rep2	Rep3	Rep4	Rep5
	inclusion	21	16.96	9.46	7.51667	11.64		14.68	7.57	3.18	5.75
	host cell	46.22	33.2	17.81	18.4667	22.5		38.1	15.12	10.9	16.3167
									Compare each cell mean with the other cell mean in that column
	Mixed-effects model (REML)	Matching: Both factors							Number of families	1
	Assume sphericity?	Yes							Number of comparisons per family	2
	Alpha	0.05							Alpha	0.05
	Fixed effects (type III)	P value	P value summary	Statistically significant (P < 0,05)?	F (DFn, DFd)				Šídák's multiple comparisons test	Predicted (LS) mean diff,	95,00% CI of diff,	Below threshold?	Summary	Adjusted P Value
	Row Factor	0.0136	*	Yes	F (1, 4) = 17,75
	Column Factor	0.209	ns	No	F (1, 4) = 2,238				inclusion - host cell
	Row Factor x Column Factor	0.3112	ns	No	F (1, 2) = 1,806				TFSM1	-14.32	-23,73 to -4,917	Yes	**	0.0081
									TFSM2	-11.59	-21,35 to -1,833	Yes	*	0.025
	Random effects	SD	Variance
	Subject	2.013	4.052
	Subject x Row Factor	4.59	21.07						Test details	Predicted (LS) mean 1	Predicted (LS) mean 2	Predicted (LS) mean diff,	SE of diff,	N1	N2	t	DF
	Subject x Column Factor	6.463	41.77
	Residual	2.05	4.202						inclusion - host cell
									TFSM1	13.32	27.64	-14.32	3.179	5	5	4.505	6
	Was the matching effective?								TFSM2	7.943	19.54	-11.59	3.298	4	4	3.515	6
	Chi-square, df	10,45, 3
	P value	0.0151
	P value summary	*
	Is there significant matching (P < 0.05)?	Yes
	Difference between row means
	Predicted mean of inclusion	10.63
	Predicted mean of host cell	23.59
	Difference between predicted means	-12.96
	SE of difference	3.076
	95% CI of difference	-21,50 to -4,418
	Difference between column means
	Predicted mean of TFSM1	20.48
	Predicted mean of TFSM2	13.74
	Difference between predicted means	6.738
	SE of difference	4.504
	95% CI of difference	-5,768 to 19,24
	Interaction CI
	Mean diff, A1 - B1	5.372
	Mean diff, A2 - B2	8.104
	(A1 -B1) - (A2 - B2)	-2.732
	95% CI of difference	-11,48 to 6,015
	(B1 - A1) - (B2 - A2)	2.732
	95% CI of difference	-6,015 to 11,48
	Data summary
	Number of columns (Column Factor)	2
	Number of rows (Row Factor)	2
	Number of subjects (Subject)	5
	Number of missing values	2

## Sheet: Figure 5e
Figure 5e
	time (ns)	BODIPY-AlexaFluor546 (unexp.)	BODIPY (unexp.)			Residuals BODIPY-AlexaFluor546 (unexp.)	Residuals BODIPY (unexp.)
	0	0	2.05713e-06			---	---
	0.025	0.000102019	8.02283e-05			---	---
	0.05	6.25278e-05	8.63997e-05			---	---
	0.075	5.2655e-05	9.66853e-05			---	---
	0.1	3.29094e-06	3.29142e-05			---	---
	0.125	4.60731e-05	8.22854e-05			---	---
	0.15	7.89824e-05	3.0857e-05			---	---
	0.175	7.56915e-05	8.43425e-05			---	---
	0.2	6.25278e-05	7.19997e-05			---	---
	0.225	5.2655e-05	9.25711e-05			---	---
	0.25	6.91096e-05	3.0857e-05			---	---
	0.275	6.58187e-05	6.37712e-05			---	---
	0.3	3.94912e-05	4.5257e-05			---	---
	0.325	5.92368e-05	7.81711e-05			---	---
	0.35	9.54371e-05	7.40569e-05			---	---
	0.375	5.92368e-05	7.6114e-05			---	---
	0.4	7.24006e-05	7.19997e-05			---	---
	0.425	5.59459e-05	5.34855e-05			---	---
	0.45	4.60731e-05	8.84568e-05			---	---
	0.475	6.58187e-05	9.25711e-05			---	---
	0.5	3.94912e-05	0.000104914			---	---
	0.525	4.9364e-05	8.43425e-05			---	---
	0.55	5.92368e-05	6.58283e-05			---	---
	0.575	2.96184e-05	5.55426e-05			---	---
	0.6	7.24006e-05	5.96569e-05			---	---
	0.625	4.9364e-05	8.02283e-05			---	---
	0.65	7.89824e-05	8.02283e-05			---	---
	0.675	5.92368e-05	6.78855e-05			---	---
	0.7	5.2655e-05	8.22854e-05			---	---
	0.725	5.92368e-05	7.81711e-05			---	---
	0.75	3.94912e-05	7.19997e-05			---	---
	0.775	5.2655e-05	0.0001008			---	---
	0.8	4.60731e-05	0.000113142			---	---
	0.825	3.94912e-05	8.63997e-05			---	---
	0.85	1.97456e-05	7.19997e-05			---	---
	0.875	5.2655e-05	5.34855e-05			---	---
	0.9	6.58187e-05	2.67428e-05			---	---
	0.925	0.000108601	6.1714e-05			---	---
	0.95	6.91096e-05	5.34855e-05			---	---
	0.975	7.56915e-05	7.19997e-05			---	---
	1	4.60731e-05	7.6114e-05			---	---
	1.025	6.91096e-05	0			---	---
	1.05	8.55643e-05	4.31998e-05			---	---
	1.075	7.56915e-05	8.63997e-05			---	---
	1.1	3.94912e-05	8.22854e-05			---	---
	1.125	3.94912e-05	5.34855e-05			---	---
	1.15	7.24006e-05	6.37712e-05			---	---
	1.175	0.000108601	0.000113142			---	---
	1.2	0.000276439	0.000137828			---	---
	1.225	0.000506804	0.000205713			---	---
	1.25	0.00141	0.000407313			---	---
	1.275	0.00323	0.000894854			---	---
	1.3	0.00707	0.00201			---	---
	1.325	0.0155	0.00484			---	---
	1.35	0.0307	0.01028			---	---
	1.375	0.05579	0.02022			---	---
	1.4	0.09602	0.03763			---	---
	1.425	0.15237	0.06492			---	---
	1.45	0.22847	0.10419			---	---
	1.475	0.32274	0.1599			---	---
	1.5	0.42328	0.22813			---	---
	1.525	0.5278	0.30963			---	---
	1.55	0.63009	0.40037			---	---
	1.575	0.72153	0.49256			---	---
	1.6	0.7986	0.57876			---	---
	1.625	0.8575	0.65879			---	---
	1.65	0.90661	0.72902			---	---
	1.675	0.93844	0.78585			---	---
	1.7	0.95968	0.83024			---	---
	1.725	0.97396	0.86726			---	---
	1.75	0.98328	0.88946			---	---
	1.775	0.99127	0.9128			---	---
	1.8	0.99333	0.92905			---	---
	1.825	0.99824	0.94596			---	---
	1.85	0.99988	0.95812			---	---
	1.875	0.9993	0.97021			---	---
	1.9	1	0.97954			---	---
	1.925	0.99607	0.98407			---	---
	1.95	0.99399	0.9864			---	---
	1.975	0.98456	0.99096			---	---
	2	0.97667	0.99942			---	---
	2.025	0.97281	1			---	---
	2.05	0.96395	0.99642			---	---
	2.075	0.95382	0.99428			---	---
	2.1	0.9462	0.99433			---	---
	2.125	0.93399	0.98941			---	---
	2.15	0.92199	0.9867			---	---
	2.175	0.91046	0.98446			---	---
	2.2	0.903	0.97812			---	---
	2.225	0.88842	0.97018			---	---
	2.25	0.87904	0.96326			---	---
	2.275	0.86535	0.9589			-0.59138	---
	2.3	0.8527	0.94603			-0.34064	---
	2.325	0.84172	0.94278			0.0687	---
	2.35	0.83637	0.93739			-1.86444	0.73345
	2.375	0.82038	0.92707			-2.31262	-0.90542
	2.4	0.80951	0.92088			4.26729	0.83869
	2.425	0.79663	0.91356			-1.0428	-0.06236
	2.45	0.7902	0.9044			0.55664	1.66666
	2.475	0.7774	0.89692			0.37081	1.82512
	2.5	0.76348	0.88625			0.0044	0.59843
	2.525	0.75138	0.87989			0.09375	2.44202
	2.55	0.74478	0.87225			0.32591	-0.12385
	2.575	0.73112	0.86563			0.17051	-0.34569
	2.6	0.72017	0.85685			0.45421	1.12456
	2.625	0.71109	0.85156			1.24611	0.85961
	2.65	0.70383	0.8417			-0.32594	1.10089
	2.675	0.69071	0.83635			1.84737	2.46136
	2.7	0.68125	0.82601			1.90864	1.67467
	2.725	0.67116	0.81611			2.36517	1.71508
	2.75	0.66276	0.80834			-0.03508	1.07734
	2.775	0.65317	0.80078			0.0977	0.40907
	2.8	0.64409	0.7949			0.29811	1.41206
	2.825	0.63536	0.78271			0.11283	-1.06371
	2.85	0.62333	0.7789			-0.64261	-0.13964
	2.875	0.61788	0.76923			-0.76836	0.02526
	2.9	0.61112	0.76388			-0.34253	0.03742
	2.925	0.60091	0.75557			-0.68878	2.76289
	2.95	0.59396	0.7517			-0.01766	-0.36855
	2.975	0.58537	0.7392			-0.42653	-1.72935
	3	0.57614	0.73458			-0.84177	1.42063
	3.025	0.57032	0.72589			-1.63539	0.12995
	3.05	0.56169	0.72098			0.61637	-0.8737
	3.075	0.55368	0.71438			-0.29963	0.08852
	3.1	0.54595	0.70721			0.66578	-0.29695
	3.125	0.53886	0.70111			2.02901	-0.22446
	3.15	0.53294	0.69354			-1.13975	0.28504
	3.175	0.52714	0.6882			-1.24966	-0.37742
	3.2	0.52012	0.68029			-1.1398	0.45328
	3.225	0.51293	0.67373			-0.20821	-1.46166
	3.25	0.50524	0.66951			-0.56585	-0.60752
	3.275	0.49837	0.6641			0.00133	-0.25379
	3.3	0.4937	0.65544			-0.41953	1.30266
	3.325	0.48848	0.65127			0.8858	0.77529
	3.35	0.48417	0.6451			-0.14064	1.54262
	3.375	0.47489	0.63671			-1.23475	0.39706
	3.4	0.47056	0.63478			1.21432	-1.18943
	3.425	0.46247	0.62626			-0.32232	0.13181
	3.45	0.45911	0.62271			-1.79815	-1.44808
	3.475	0.45235	0.61493			-0.21355	-1.2138
	3.5	0.44589	0.61222			-1.06139	1.20935
	3.525	0.44126	0.60612			0.54403	-0.21128
	3.55	0.4367	0.60123			0.08801	-0.49635
	3.575	0.43427	0.59453			0.33508	-1.14036
	3.6	0.42564	0.59051			0.04715	-1.40472
	3.625	0.42144	0.58338			0.0945	-1.77836
	3.65	0.41468	0.58087			-1.13216	0.27265
	3.675	0.4102	0.57513			-1.35406	-2.04574
	3.7	0.40661	0.56955			-0.45581	-2.26344
	3.725	0.40169	0.56447			-2.18661	-1.73856
	3.75	0.39916	0.55892			-2.31101	1.01291
	3.775	0.39021	0.55661			-0.74019	-0.18717
	3.8	0.38832	0.5519			-0.37374	-1.4752
	3.825	0.38609	0.54598			-0.39353	0.72741
	3.85	0.3792	0.54206			-0.65307	0.16723
	3.875	0.37495	0.53772			1.34555	0.06054
	3.9	0.37438	0.53507			0.60352	-0.64543
	3.925	0.36816	0.52707			0.13665	-1.14973
	3.95	0.36476	0.52475			-1.39567	-0.33134
	3.975	0.35994	0.5206			0.05635	-0.50149
	4	0.35632	0.51458			1.00989	-1.58209
	4.025	0.35164	0.51228			0.27938	-0.14292
	4.05	0.34725	0.50666			-1.24814	-2.87655
	4.075	0.34735	0.50256			-0.69551	-0.72456
	4.1	0.34149	0.49923			1.93436	-1.21489
	4.125	0.33838	0.49537			0.22912	-0.47705
	4.15	0.33595	0.49186			0.10167	0.5116
	4.175	0.33054	0.48979			0.45404	-0.00867
	4.2	0.32741	0.48458			0.5431	-2.34018
	4.225	0.32412	0.48106			-1.88584	-2.69194
	4.25	0.32201	0.47605			0.0602	-0.19159
	4.275	0.31785	0.4724			-1.2257	-1.0491
	4.3	0.31246	0.46812			0.49306	-3.61687
	4.325	0.31099	0.46531			0.25008	-0.82383
	4.35	0.30848	0.45985			-1.55779	1.1306
	4.375	0.30386	0.45738			-0.24056	0.19541
	4.4	0.30174	0.45378			-1.08263	-0.69999
	4.425	0.29936	0.45199			-0.11551	-1.74331
	4.45	0.29561	0.44857			1.91345	-0.43253
	4.475	0.29128	0.44518			-0.60746	-0.43709
	4.5	0.28994	0.44079			0.96947	-1.23208
	4.525	0.28547	0.4341			-0.54722	-2.61846
	4.55	0.28451	0.43342			0.67913	-0.47156
	4.575	0.28072	0.43051			-1.11315	-0.50547
	4.6	0.27845	0.42651			0.51025	-0.64605
	4.625	0.27489	0.42483			1.80908	-1.0894
	4.65	0.27173	0.42151			0.79837	1.25317
	4.675	0.27031	0.41814			0.29029	-1.52191
	4.7	0.26675	0.41412			1.67808	0.39539
	4.725	0.26452	0.41106			0.25946	-2.67486
	4.75	0.26404	0.40768			2.55323	0.7208
	4.775	0.26048	0.40648			1.89606	-1.14356
	4.8	0.25884	0.40299			0.93738	-1.09262
	4.825	0.25557	0.39851			1.11462	-1.16337
	4.85	0.25277	0.39668			0.67676	-0.21427
	4.875	0.25074	0.39448			-0.74621	-0.31548
	4.9	0.24859	0.39004			-0.2837	-1.48286
	4.925	0.24557	0.38943			1.41076	-1.06696
	4.95	0.24314	0.38351			1.22654	0.22037
	4.975	0.23949	0.38314			0.34397	-1.35833
	5	0.23856	0.37971			0.74095	-0.27534
	5.025	0.23662	0.37525			-0.14878	0.22878
	5.05	0.23369	0.37104			-0.82418	-0.05151
	5.075	0.23055	0.36957			-0.2555	0.09168
	5.1	0.22997	0.36673			0.09632	-1.86694
	5.125	0.2277	0.36655			0.00648	2.89919
	5.15	0.22744	0.36137			0.49827	0.0773
	5.175	0.22486	0.36015			1.18208	1.14051
	5.2	0.22144	0.35921			0.77905	-0.15139
	5.225	0.21996	0.35389			-0.30532	-0.38222
	5.25	0.21639	0.3526			-1.69465	-1.21703
	5.275	0.21442	0.34937			0.40388	-0.95894
	5.3	0.21528	0.34757			0.8212	-1.01929
	5.325	0.2126	0.34591			1.9997	-0.16741
	5.35	0.20942	0.34352			1.20334	-0.61767
	5.375	0.20742	0.34085			0.11469	-0.62139
	5.4	0.20542	0.33739			0.20663	-0.58911
	5.425	0.20442	0.33557			0.86506	-0.29591
	5.45	0.20289	0.33368			-0.93694	0.40539
	5.475	0.20124	0.33037			0.73657	0.46939
	5.5	0.19855	0.3301			0.65357	0.55772
	5.525	0.19687	0.32557			-0.62181	-0.48674
	5.55	0.19431	0.32269			-0.05175	1.40022
	5.575	0.19415	0.32092			0.33398	-0.71786
	5.6	0.19155	0.31935			1.67509	-0.3779
	5.625	0.19064	0.31585			1.36325	-1.14182
	5.65	0.18891	0.3152			0.13507	0.23517
	5.675	0.18552	0.31242			1.2037	0.69037
	5.7	0.18422	0.30934			-1.90835	0.22316
	5.725	0.18276	0.30817			-0.21943	0.40499
	5.75	0.18257	0.3072			0.80703	0.13816
	5.775	0.18035	0.30394			-1.68683	0.39781
	5.8	0.17859	0.30294			-1.42838	1.04293
	5.825	0.17614	0.29926			-0.43399	0.73756
	5.85	0.1763	0.29917			1.77272	-0.08519
	5.875	0.17509	0.29586			1.44561	1.12185
	5.9	0.17376	0.29317			1.07984	0.18886
	5.925	0.17113	0.29242			0.11262	1.4076
	5.95	0.16885	0.29175			0.11764	0.97733
	5.975	0.16813	0.28834			-0.07729	1.6363
	6	0.16836	0.28653			1.60392	1.65082
	6.025	0.16498	0.28315			0.30813	1.54534
	6.05	0.16409	0.28282			1.64457	0.37062
	6.075	0.16249	0.28074			-0.18078	-0.05057
	6.1	0.16188	0.2791			-0.96187	0.18751
	6.125	0.15984	0.27657			0.71707	1.05005
	6.15	0.1582	0.27439			1.47145	1.45908
	6.175	0.15653	0.27218			0.36546	0.27546
	6.2	0.15694	0.27064			-0.48941	-1.36584
	6.225	0.15352	0.26845			-1.73883	-0.10456
	6.25	0.15329	0.26647			-1.46097	-1.34589
	6.275	0.15037	0.26534			-0.00784	0.65562
	6.3	0.15093	0.26368			-0.61844	0.2843
	6.325	0.15033	0.26227			-1.42931	-0.10661
	6.35	0.14928	0.26052			-0.21968	0.87627
	6.375	0.14655	0.25871			-0.77511	0.21201
	6.4	0.1465	0.25656			1.04356	-2.05421
	6.425	0.14441	0.25509			0.90737	0.57213
	6.45	0.14249	0.25425			-0.5143	-0.19287
	6.475	0.14288	0.25175			-0.06096	-0.30042
	6.5	0.14111	0.25095			0.54419	-0.28431
	6.525	0.1401	0.24923			-1.74473	0.24023
	6.55	0.13969	0.24778			1.43287	0.29927
	6.575	0.13688	0.24406			-0.60363	-1.37738
	6.6	0.13625	0.24418			-0.98465	1.28981
	6.625	0.13531	0.23993			-1.92966	-0.65593
	6.65	0.13414	0.24079			1.37459	0.4457
	6.675	0.13353	0.23774			-0.6626	-0.89933
	6.7	0.13139	0.23721			-2.09478	2.32406
	6.725	0.13055	0.23578			0.61179	2.30371
	6.75	0.12799	0.2328			1.19167	-0.04721
	6.775	0.12845	0.23131			-0.11656	-0.21435
	6.8	0.12839	0.23044			-0.51455	1.22683
	6.825	0.12616	0.22902			0.78755	0.22319
	6.85	0.12524	0.22655			-1.56511	1.03899
	6.875	0.12615	0.22611			-0.67314	0.99576
	6.9	0.12234	0.22546			0.20537	-1.0138
	6.925	0.12265	0.2237			-0.99058	0.93392
	6.95	0.12186	0.21982			1.07015	0.33171
	6.975	0.12204	0.21994			0.27763	0.34175
	7	0.12033	0.21775			0.43707	0.88811
	7.025	0.11802	0.21751			2.18501	-1.07289
	7.05	0.11757	0.21555			-0.70785	-0.69853
	7.075	0.11743	0.21518			-1.44127	1.91456
	7.1	0.11597	0.21443			-0.18542	1.54765
	7.125	0.11568	0.21255			2.07885	0.85005
	7.15	0.11417	0.21059			-1.03994	0.57014
	7.175	0.11191	0.20913			-1.36304	0.64409
	7.2	0.11265	0.20837			-0.07706	2.80908
	7.225	0.11285	0.20672			0.64823	0.64049
	7.25	0.11051	0.20459			-0.52211	-0.76695
	7.275	0.1102	0.2043			-0.37779	1.7062
	7.3	0.10837	0.20272			-1.15435	0.44632
	7.325	0.10722	0.20016			-2.22521	-0.02274
	7.35	0.10705	0.2008			-0.16934	0.96677
	7.375	0.10559	0.19879			-0.72038	0.24779
	7.4	0.10462	0.19631			-0.31819	-0.29506
	7.425	0.10446	0.19569			-0.63278	1.21171
	7.45	0.10451	0.19477			-0.54854	1.20422
	7.475	0.10251	0.19309			-0.0948	0.5236
	7.5	0.10145	0.19265			1.33867	0.54485
	7.525	0.10149	0.19081			0.14814	0.99674
	7.55	0.1004	0.18935			0.34412	0.47727
	7.575	0.09971	0.1888			-1.76421	0.38236
	7.6	0.0984	0.18763			-0.29149	-0.83869
	7.625	0.0983	0.1863			-0.39408	0.75156
	7.65	0.09772	0.18573			0.02432	1.77239
	7.675	0.09571	0.18371			-1.12861	-0.17254
	7.7	0.09633	0.18127			-0.35	0.3313
	7.725	0.09484	0.18094			-0.77824	0.16377
	7.75	0.09408	0.17963			0.65409	0.66375
	7.775	0.09336	0.17967			0.28252	-0.27715
	7.8	0.09269	0.17804			0.61156	0.14903
	7.825	0.09188	0.17771			0.37627	-0.01005
	7.85	0.09027	0.17606			0.17832	1.24752
	7.875	0.09142	0.1738			-0.05202	-0.34398
	7.9	0.09036	0.1734			-0.38296	-0.05693
	7.925	0.08846	0.17275			-0.1934	-0.81211
	7.95	0.08884	0.17222			-1.27141	1.60056
	7.975	0.08829	0.17048			-1.46873	0.08633
	8	0.08639	0.16899			0.38787	0.25145
	8.025	0.08754	0.16821			2.03883	-1.14161
	8.05	0.08604	0.16789			0.2487	0.49887
	8.075	0.0854	0.16666			-0.00876	0.77606
	8.1	0.08443	0.16606			0.92091	0.33652
	8.125	0.08406	0.16506			0.21541	0.64658
	8.15	0.08332	0.16299			0.86988	-0.29292
	8.175	0.08253	0.1625			-2.83163	0.48924
	8.2	0.08256	0.16001			1.46365	-0.7643
	8.225	0.08184	0.15962			-0.9377	0.22236
	8.25	0.08056	0.15919			0.09764	0.82082
	8.275	0.08039	0.15867			-0.31596	1.55203
	8.3	0.0795	0.15648			-0.6469	1.71496
	8.325	0.07934	0.15559			-0.60663	0.48647
	8.35	0.07883	0.15432			-0.33039	0.20926
	8.375	0.07743	0.1543			-0.49277	0.96575
	8.4	0.07643	0.15229			-0.85666	0.34586
	8.425	0.07732	0.15194			2.47582	1.55624
	8.45	0.07638	0.15103			-0.56762	-2.2008
	8.475	0.07545	0.15014			-1.50204	1.86385
	8.5	0.07513	0.14892			0.76528	-0.48793
	8.525	0.07392	0.14795			-0.67926	-0.09041
	8.55	0.074	0.1471			1.54215	1.45995
	8.575	0.07318	0.14746			-1.59546	1.10367
	8.6	0.07331	0.14553			-0.8615	2.01101
	8.625	0.0727	0.14475			-0.34678	0.16416
	8.65	0.07186	0.14356			-0.71332	-0.34216
	8.675	0.07138	0.14427			-0.92083	0.25943
	8.7	0.07188	0.14274			-1.64467	0.46082
	8.725	0.06982	0.14143			-0.77135	0.07538
	8.75	0.06997	0.14126			0.22449	-0.36018
	8.775	0.06955	0.14087			2.22358	0.05022
	8.8	0.06861	0.1387			-1.60299	1.86746
	8.825	0.0679	0.13831			0.82448	2.08094
	8.85	0.06791	0.13772			-1.06106	0.65564
	8.875	0.0677	0.13608			0.71368	0.29634
	8.9	0.0671	0.13546			-0.82488	-0.32887
	8.925	0.06667	0.13537			-0.8409	-0.57349
	8.95	0.06605	0.13354			-1.59573	-0.93315
	8.975	0.06612	0.13419			1.15369	-0.19682
	9	0.06538	0.13306			0.1184	-0.16334
	9.025	0.06531	0.13169			-0.46545	1.33353
	9.05	0.0638	0.12986			-0.47164	0.76799
	9.075	0.0639	0.12939			0.38919	1.71679
	9.1	0.06259	0.12912			0.15701	0.5015
	9.125	0.06296	0.12941			0.08405	1.11404
	9.15	0.06194	0.12834			-0.00592	1.37682
	9.175	0.0613	0.12663			0.121	0.64172
	9.2	0.06099	0.1266			-1.52041	-1.91322
	9.225	0.06042	0.1253			-0.972	0.57341
	9.25	0.06097	0.12331			-1.13411	0.43569
	9.275	0.06021	0.12503			0.26049	0.229
	9.3	0.05923	0.12347			-0.4082	0.97655
	9.325	0.05926	0.12283			0.35937	-0.58617
	9.35	0.05811	0.12139			-0.68445	-0.14253
	9.375	0.05863	0.12104			0.35841	1.71899
	9.4	0.0573	0.12048			1.74588	0.39484
	9.425	0.05701	0.11947			-0.64393	0.96341
	9.45	0.05679	0.11805			-0.0856	-2.1
	9.475	0.05752	0.1182			-0.03652	0.52169
	9.5	0.05623	0.1172			-0.3866	0.22434
	9.525	0.05496	0.11629			0.63366	0.65751
	9.55	0.05545	0.11452			-0.70456	1.22552
	9.575	0.05466	0.11548			-2.39549	-0.93518
	9.6	0.05434	0.11366			-0.59681	-0.63669
	9.625	0.05336	0.11322			-0.64562	1.57952
	9.65	0.05375	0.11332			1.28265	0.28574
	9.675	0.05283	0.11203			-0.36407	0.27375
	9.7	0.05285	0.11186			0.17166	0.65825
	9.725	0.05269	0.11149			-1.07233	-1.50709
	9.75	0.05185	0.1102			1.44697	-0.5073
	9.775	0.05174	0.10944			-0.36711	-1.11143
	9.8	0.052	0.10927			1.24778	1.29769
	9.825	0.05066	0.1087			-0.81862	-0.6474
	9.85	0.05034	0.10854			-0.86961	-0.4301
	9.875	0.05054	0.10675			1.72235	-1.01847
	9.9	0.04984	0.1066			-0.96563	0.77138
	9.925	0.05008	0.10638			-1.1627	1.31285
	9.95	0.0498	0.10454			-0.27157	-0.27503
	9.975	0.04922	0.10501			0.94811	0.78407
	10	0.04814	0.10386			-1.4282	0.10038
	10.025	0.04874	0.10358			0.90137	-0.20553
	10.05	0.04831	0.1022			1.81786	1.43043
	10.075	0.04787	0.10145			1.11103	0.91801
	10.1	0.04682	0.10131			0.5185	0.12411
	10.125	0.04699	0.10081			0.91314	1.08757
	10.15	0.04597	0.10086			0.9083	-0.28251
	10.175	0.04564	0.1001			-0.47255	0.66584
	10.2	0.04604	0.09909			-0.84361	0.99162
	10.225	0.04574	0.09889			1.62959	-1.37423
	10.25	0.04621	0.09842			-0.54432	-0.52504
	10.275	0.04453	0.09667			0.05031	0.68366
	10.3	0.04488	0.09673			0.50048	-0.50244
	10.325	0.04455	0.09544			-1.12102	0.33191
	10.35	0.04401	0.0958			-0.80365	0.63098
	10.375	0.04412	0.09554			0.36562	0.97432
	10.4	0.04351	0.09499			-0.59709	-0.11894
	10.425	0.04288	0.09398			-0.44719	1.04
	10.45	0.04258	0.09351			-0.06495	-1.47723
	10.475	0.04189	0.09295			-0.72313	1.57661
	10.5	0.04207	0.0931			-0.43387	0.86171
	10.525	0.04094	0.09144			1.73096	-0.15396
	10.55	0.04173	0.09143			-0.95851	0.50604
	10.575	0.04148	0.09108			-1.08452	1.0811
	10.6	0.04134	0.09019			-1.6187	1.08695
	10.625	0.04086	0.0895			-1.46178	0.6874
	10.65	0.04029	0.08955			0.44988	-1.76388
	10.675	0.03974	0.08904			0.1439	0.15324
	10.7	0.03972	0.08766			0.00376	1.40004
	10.725	0.04019	0.08747			-1.41577	1.12254
	10.75	0.03895	0.08689			-0.49373	0.33956
	10.775	0.03843	0.08713			0.09028	0.49981
	10.8	0.03856	0.08607			-0.53373	0.09795
	10.825	0.03826	0.08535			-0.3133	0.06577
	10.85	0.0382	0.08549			0.37941	0.19714
	10.875	0.03783	0.08413			0.41965	0.6438
	10.9	0.03739	0.0835			0.19088	1.24594
	10.925	0.03799	0.0842			-1.59958	1.83894
	10.95	0.0375	0.08309			1.93228	-0.99473
	10.975	0.03666	0.08233			-1.29128	0.01422
	11	0.03608	0.08205			1.09689	-1.65255
	11.025	0.03622	0.08151			1.08984	0.20553
	11.05	0.0358	0.08238			1.52532	0.97768
	11.075	0.0361	0.08053			-1.5568	1.14917
	11.1	0.03561	0.07956			-0.61996	1.05468
	11.125	0.03549	0.07923			-0.74634	0.13687
	11.15	0.03596	0.07909			0.77956	-0.92912
	11.175	0.03478	0.07907			1.39418	1.75483
	11.2	0.03454	0.07877			-0.02459	2.50291
	11.225	0.03455	0.07865			-0.61895	1.44679
	11.25	0.03415	0.07728			-0.1557	1.29084
	11.275	0.03422	0.07766			0.73948	0.32778
	11.3	0.03382	0.07625			-1.50981	-0.52482
	11.325	0.03383	0.07585			-0.64873	0.66479
	11.35	0.03409	0.07588			0.50346	1.68133
	11.375	0.0335	0.07548			0.02813	-0.30695
	11.4	0.03267	0.07337			0.24562	-1.04389
	11.425	0.03224	0.07436			-0.50472	-0.64237
	11.45	0.03238	0.07432			-0.01683	1.20674
	11.475	0.03214	0.07416			-0.7113	-0.60386
	11.5	0.03205	0.07377			-0.03503	1.08294
	11.525	0.03153	0.07297			-0.24307	-0.30462
	11.55	0.03125	0.07272			1.03844	-0.52547
	11.575	0.03126	0.07208			1.49721	-1.68824
	11.6	0.03087	0.0715			0.6631	-1.49441
	11.625	0.03108	0.0713			2.204	-0.63534
	11.65	0.03064	0.07041			0.53166	-1.35276
	11.675	0.03013	0.06903			1.04259	-1.62365
	11.7	0.03024	0.06954			-2.08931	1.07127
	11.725	0.03002	0.06959			-1.40222	1.73805
	11.75	0.03014	0.0694			1.00076	-1.54766
	11.775	0.02978	0.06776			-0.54151	0.13411
	11.8	0.02927	0.06765			-0.35387	1.6854
	11.825	0.02924	0.06771			0.82045	-1.16783
	11.85	0.02916	0.06747			-0.0436	-2.05321
	11.875	0.0291	0.06742			-0.40161	0.42085
	11.9	0.02921	0.06668			0.54387	-1.86881
	11.925	0.02844	0.06676			0.28995	-0.48762
	11.95	0.02844	0.06524			1.4708	0.87264
	11.975	0.02748	0.0655			0.21685	1.55082
	12	0.02825	0.06522			0.15016	0.4221
	12.025	0.02733	0.06418			2.49147	-0.44141
	12.05	0.02724	0.06431			1.28411	-1.11078
	12.075	0.0273	0.06378			-0.14821	-0.48705
	12.1	0.02671	0.06381			0.26227	-0.15194
	12.125	0.02696	0.06321			-1.37546	1.80757
	12.15	0.0272	0.06295			0.96103	-0.32766
	12.175	0.02746	0.06297			-1.36978	-0.05654
	12.2	0.02648	0.06211			2.76498	0.21298
	12.225	0.02698	0.06183			0.29336	-0.14444
	12.25	0.02676	0.06236			0.01709	1.02207
	12.275	0.02649	0.06152			0.33316	0.07893
	12.3	0.02582	0.0608			-0.83518	-2.0614
	12.325	0.02551	0.06049			-0.50369	-0.65911
	12.35	0.02536	0.06027			0.65436	-1.30389
	12.375	0.0256	0.05922			1.50784	-0.66806
	12.4	0.02558	0.05966			-0.05601	-1.28577
	12.425	0.02484	0.05931			-0.54727	0.6988
	12.45	0.02548	0.05907			-1.94681	-0.41139
	12.475	0.02473	0.05834			0.98251	0.72087
	12.5	0.02434	0.05845			-0.20983	0.44443
	12.525	0.02398	0.0581			0.23736	-0.45609
	12.55	0.02407	0.05801			0.92981	0.29874
	12.575	0.02392	0.05713			-1.89905	0.27268
	12.6	0.02338	0.0575			0.46067	-0.47818
	12.625	0.02356	0.05661			0.81896	-0.37693
	12.65	0.02368	0.05604			0.31352	-1.18573
	12.675	0.02372	0.05619			-0.6145	0.4483
	12.7	0.02321	0.05477			1.53582	-1.8169
	12.725	0.02302	0.05517			0.34653	0.87245
	12.75	0.02251	0.05515			-0.09674	1.00183
	12.775	0.02252	0.0548			-0.09446	-0.82646
	12.8	0.02238	0.05434			0.42343	-0.3217
	12.825	0.02239	0.05365			0.57592	-0.63446
	12.85	0.02182	0.05378			1.27621	-1.2661
	12.875	0.02229	0.05347			-1.54066	-0.03558
	12.9	0.02166	0.05263			1.64079	-0.07758
	12.925	0.02168	0.05308			0.46725	1.21297
	12.95	0.02142	0.05305			0.30932	-0.92521
	12.975	0.02151	0.05235			1.16734	0.26794
	13	0.0211	0.05216			1.14934	1.93702
	13.025	0.02159	0.05167			-0.40069	-0.30132
	13.05	0.02131	0.05165			-0.95619	-0.42077
	13.075	0.02071	0.05049			0.59975	-1.79798
	13.1	0.02055	0.05111			-0.5202	-0.59409
	13.125	0.0207	0.05024			-0.94336	0.5668
	13.15	0.02108	0.05014			2.76952	0.41454
	13.175	0.02047	0.04951			1.15484	-2.18822
	13.2	0.02042	0.04971			-0.34314	0.2791
	13.225	0.02042	0.04982			-0.28153	0.43272
	13.25	0.02016	0.04946			2.25635	0.85949
	13.275	0.02026	0.04939			0.2466	1.55033
	13.3	0.01994	0.0483			0.72055	0.54539
	13.325	0.0197	0.04775			1.55818	-1.30863
	13.35	0.01989	0.04839			2.08273	-0.38585
	13.375	0.01934	0.04752			0.87748	-0.59406
	13.4	0.01895	0.0478			1.40353	-1.06443
	13.425	0.01901	0.04682			-1.06813	-0.50526
	13.45	0.01915	0.04714			0.62405	-0.31691
	13.475	0.01893	0.04631			0.96695	-0.93717
	13.5	0.01828	0.04619			-0.18756	-1.88259
	13.525	0.01879	0.0464			-0.9276	-0.55862
	13.55	0.01837	0.04628			-0.14057	0.60524
	13.575	0.01831	0.04558			0.09953	-0.6268
	13.6	0.0186	0.04515			0.60657	-0.25436
	13.625	0.01843	0.04514			0.82167	-0.551
	13.65	0.01774	0.04478			2.72245	-0.25315
	13.675	0.01826	0.04495			1.27166	-0.14471
	13.7	0.0176	0.04424			0.23581	-0.93574
	13.725	0.01785	0.0432			0.6614	-1.32541
	13.75	0.01774	0.04383			-0.4426	-0.29786
	13.775	0.01768	0.04367			-0.35287	-1.69118
	13.8	0.01748	0.04376			0.12922	1.15859
	13.825	0.01708	0.04372			0.76761	1.44189
	13.85	0.01723	0.04265			0.93174	-0.09366
	13.875	0.01695	0.04324			1.19129	0.93705
	13.9	0.01663	0.04279			0.20582	0.22844
	13.925	0.01684	0.04214			0.34416	-0.46062
	13.95	0.01669	0.04202			-1.24505	0.55064
	13.975	0.01653	0.04183			1.38832	0.58129
	14	0.01676	0.04111			1.26623	0.42156
	14.025	0.01661	0.04097			1.27956	1.08004
	14.05	0.01669	0.0406			-0.86378	-0.71813
	14.075	0.0165	0.04097			1.63703	-0.41767
	14.1	0.0167	0.04057			-0.94577	-0.63058
	14.125	0.01628	0.04046			0.48033	-0.29448
	14.15	0.01616	0.04006			-0.61817	-1.18616
	14.175	0.01623	0.03987			-0.32969	-0.72378
	14.2	0.01567	0.03911			0.84269	1.4823
	14.225	0.01563	0.03954			0.67278	-0.96623
	14.25	0.01571	0.03947			1.03463	0.12662
	14.275	0.0152	0.03899			-0.64912	1.36501
	14.3	0.01553	0.03908			0.64097	-2.03898
	14.325	0.01526	0.03871			1.14511	-0.89684
	14.35	0.01495	0.03846			-0.14921	-0.75792
	14.375	0.01504	0.03765			0.12714	0.13883
	14.4	0.01508	0.03762			0.40154	0.54814
	14.425	0.01459	0.03801			-0.26518	0.17231
	14.45	0.0148	0.03732			0.39421	0.46218
	14.475	0.01454	0.03721			-0.82508	1.40468
	14.5	0.01423	0.0371			0.31442	-0.5959
	14.525	0.01441	0.03716			1.47349	0.50417
	14.55	0.01434	0.03659			1.67372	-1.24569
	14.575	0.01443	0.03665			-1.31493	-0.31745
	14.6	0.01438	0.0362			0.12623	1.01399
	14.625	0.0143	0.03653			-1.29524	-1.05198
	14.65	0.01372	0.03628			-0.07004	-2.09349
	14.675	0.01383	0.0358			-0.56219	-0.36623
	14.7	0.01334	0.03567			1.79334	0.37954
	14.725	0.01357	0.03545			0.9731	-0.10489
	14.75	0.01352	0.03492			-0.60942	-0.85706
	14.775	0.01311	0.03471			2.46894	-0.26046
	14.8	0.01338	0.03479			0.04203	-0.08897
	14.825	0.01332	0.03409			0.6311	0.32914
	14.85	0.01325	0.03449			0.39354	0.08442
	14.875	0.01342	0.0339			-0.2111	1.02786
	14.9	0.01325	0.03383			-1.08517	1.15212
	14.925	0.01323	0.03356			-1.13433	-1.24565
	14.95	0.01317	0.03416			-2.25703	-1.5619
	14.975	0.01293	0.03316			-0.14508	-1.56698
	15	0.01274	0.03273			0.44583	0.34313
	15.025	0.01271	0.03329			0.14249	0.75764
	15.05	0.01262	0.03263			1.18398	-0.42846
	15.075	0.01285	0.03249			-0.03744	-1.36559
	15.1	0.0123	0.0323			-0.35498	-0.09074
	15.125	0.01207	0.03228			-0.51156	-1.24592
	15.15	0.01203	0.03216			0.9872	-0.62608
	15.175	0.01204	0.03157			-1.56222	-1.58625
	15.2	0.01255	0.03175			-0.04751	-0.3327
	15.225	0.01207	0.03136			2.21455	0.05281
	15.25	0.01191	0.03098			0.14331	-0.88711
	15.275	0.01193	0.03148			-0.64758	0.51113
	15.3	0.01207	0.03144			-0.77498	0.0708
	15.325	0.01209	0.03065			-2.24914	-0.02681
	15.35	0.01164	0.03058			0.36749	0.39916
	15.375	0.01158	0.03033			-0.63142	-1.09044
	15.4	0.01151	0.03041			0.06257	-0.87511
	15.425	0.01118	0.03024			0.02698	-0.56977
	15.45	0.0113	0.03024			1.11686	2.32501
	15.475	0.01143	0.02984			-0.59288	0.99068
	15.5	0.01153	0.02986			1.63706	-1.1774
	15.525	0.0114	0.02953			-1.18574	2.01591
	15.55	0.01128	0.02935			-0.06037	-0.60842
	15.575	0.01125	0.02913			-0.00924	0.41456
	15.6	0.01125	0.02996			0.19019	1.0547
	15.625	0.01065	0.0292			-0.63616	0.60292
	15.65	0.01096	0.02905			-0.43865	-0.5961
	15.675	0.01084	0.02911			0.03251	-2.2232
	15.7	0.01047	0.02857			1.74394	-1.70183
	15.725	0.01089	0.02823			-0.53687	-1.43364
	15.75	0.01078	0.02806			1.56991	-0.6414
	15.775	0.0108	0.02819			0.22659	-1.00141
	15.8	0.01044	0.02785			0.91521	0.60355
	15.825	0.0104	0.02751			-0.49055	0.35552
	15.85	0.01039	0.02713			-0.19878	-0.84273
	15.875	0.01048	0.02736			0.16693	-0.29694
	15.9	0.01036	0.02715			-0.05731	-1.34372
	15.925	0.00978	0.02757			-0.5991	-1.83069
	15.95	0.01009	0.02707			-0.17955	-0.09639
	15.975	0.00974	0.02693			-0.67806	0.15686
	16	0.00995	0.0265			0.10743	-1.27633
	16.025	0.01017	0.0262			-0.12902	-0.86336
	16.05	0.00974	0.02606			0.54449	-2.01606
	16.075	0.00961	0.02642			1.13242	-0.93141
	16.1	0.00938	0.02587			-0.46274	-0.13536
	16.125	0.00974	0.02593			-1.72302	0.44888
	16.15	0.00923	0.02548			1.01742	-0.543
	16.175	0.00937	0.02577			0.56779	-1.69647
	16.2	0.00946	0.02505			-0.34645	-1.89706
	16.225	0.00948	0.02589			-0.65944	-1.26064
	16.25	0.00928	0.02508			0.89797	0.19032
	16.275	0.00923	0.02524			-0.45346	-2.30186
	16.3	0.00911	0.02498			0.41922	-1.44146
	16.325	0.00914	0.02491			-0.71404	-1.64307
	16.35	0.00914	0.02506			0.94086	1.09071
	16.375	0.00895	0.02467			0.2213	-0.49303
	16.4	0.00888	0.02439			-0.73716	0.59488
	16.425	0.00892	0.02414			0.7159	-0.88593
	16.45	0.00879	0.02409			-0.12773	1.04154
	16.475	0.00893	0.02412			-0.02254	-1.23919
	16.5	0.00878	0.02371			1.4677	-0.00358
	16.525	0.0083	0.02376			0.71499	-0.81174
	16.55	0.00875	0.02388			-0.40036	-1.93345
	16.575	0.00859	0.02356			0.37366	-0.54523
	16.6	0.00866	0.02333			-1.39188	1.56481
	16.625	0.00825	0.02332			0.13355	0.32234
	16.65	0.00856	0.02314			-0.78643	-2.85024
	16.675	0.00835	0.02311			-0.3174	-0.58715
	16.7	0.00823	0.023			0.01047	-0.79661
	16.725	0.00844	0.02286			-1.33512	-0.58487
	16.75	0.00819	0.02319			-0.36753	-1.28164
	16.775	0.00836	0.02268			-1.02821	-0.79807
	16.8	0.00807	0.02293			1.646	0.34361
	16.825	0.0081	0.02247			-0.90183	-0.85564
	16.85	0.00797	0.02252			1.612	0.84546
	16.875	0.00777	0.02186			-0.77814	-0.22257
	16.9	0.00778	0.02219			0.41635	-1.52815
	16.925	0.00828	0.02153			-1.19721	0.13708
	16.95	0.00774	0.02146			-0.33581	-1.54274
	16.975	0.00809	0.0218			-1.60427	-0.61124
	17	0.0074	0.02131			-1.45631	0.99271
	17.025	0.00757	0.02132			0.62157	1.58114
	17.05	0.00733	0.02135			-0.8346	-0.68341
	17.075	0.00762	0.02082			-0.63104	-2.23385
	17.1	0.00764	0.02115			0.51984	-1.5455
	17.125	0.00747	0.02086			-0.83457	-0.82108
	17.15	0.00734	0.02046			0.94126	-0.28111
	17.175	0.00763	0.02105			-0.25339	0.19316
	17.2	0.00773	0.02064			0.21413	-0.13803
	17.225	0.00734	0.02043			-1.74416	-0.36384
	17.25	0.00724	0.0203			-1.10207	0.89954
	17.275	0.0072	0.0205			2.66809	0.2653
	17.3	0.007	0.02015			0.3926	1.03869
	17.325	0.0071	0.01994			-0.41856	1.38682
	17.35	0.00711	0.01959			1.33875	-2.86469
	17.375	0.00699	0.01987			0.30305	1.16788
	17.4	0.00734	0.01992			-2.72203	0.20934
	17.425	0.00694	0.01959			-0.58024	-1.8711
	17.45	0.00695	0.01938			-0.42037	-1.5878
	17.475	0.00682	0.01923			-0.26147	-0.44166
	17.5	0.0067	0.01935			0.08348	-1.09281
	17.525	0.00668	0.01937			0.64064	-0.53273
	17.55	0.00701	0.019			-0.48151	0.72159
	17.575	0.00669	0.01907			0.24095	-0.39786
	17.6	0.00649	0.01886			0.67393	-1.59852
	17.625	0.00676	0.01874			0.73323	-0.4934
	17.65	0.00648	0.01847			-0.02063	-0.98181
	17.675	0.00643	0.0185			0.54088	-0.8278
	17.7	0.00656	0.01849			0.21953	-0.32462
	17.725	0.00632	0.01812			-0.52647	0.27853
	17.75	0.00623	0.01814			1.11349	-0.83822
	17.775	0.00657	0.01866			0.06552	-0.6246
	17.8	0.0063	0.01782			-1.02806	-1.93963
	17.825	0.00645	0.01811			0.04026	-1.46566
	17.85	0.00617	0.01799			0.05788	0.73267
	17.875	0.00641	0.01741			0.97075	-0.66607
	17.9	0.00633	0.0176			-1.00161	-0.2192
	17.925	0.0062	0.01759			-0.22147	1.64351
	17.95	0.00639	0.01755			-1.25131	-1.36546
	17.975	0.00591	0.01756			1.06848	-0.47563
	18	0.00615	0.01771			0.82679	-0.8065
	18.025	0.00606	0.017			-1.71336	1.13131
	18.05	0.00611	0.0172			-0.30094	0.66363
	18.075	0.00609	0.01677			-1.38966	-2.45657
	18.1	0.00594	0.01682			0.28064	-1.56615
	18.125	0.00583	0.0171			0.48562	-2.40092
	18.15	0.00589	0.01717			0.82042	0.38685
	18.175	0.00573	0.0165			0.56307	-0.29289
	18.2	0.00568	0.0163			-1.10279	0.73295
	18.225	0.00575	0.01656			0.16925	-2.15887
	18.25	0.00588	0.01644			-0.06722	0.50305
	18.275	0.00565	0.01604			0.10252	0.53144
	18.3	0.00577	0.0163			0.10121	-1.34879
	18.325	0.00538	0.01639			0.9407	0.29315
	18.35	0.00552	0.01614			0.57119	0.90248
	18.375	0.00563	0.01598			0.29638	1.38204
	18.4	0.00526	0.01601			-1.43649	-0.48101
	18.425	0.00544	0.01592			-0.72791	-0.58209
	18.45	0.0055	0.01568			-0.20776	-0.36935
	18.475	0.00532	0.0158			-0.46466	0.08714
	18.5	0.00552	0.01582			0.01718	-0.25878
	18.525	0.00536	0.01548			1.74123	-0.2351
	18.55	0.00547	0.01566			-0.82705	-0.85024
	18.575	0.00532	0.01569			-1.35671	0.42505
	18.6	0.00506	0.01522			0.66612	-0.41984
	18.625	0.00507	0.01522			0.85993	-0.14507
	18.65	0.00537	0.01538			-0.03079	0.43258
	18.675	0.00521	0.01513			0.09494	-0.94233
	18.7	0.00537	0.01468			-0.17478	-0.27166
	18.725	0.00499	0.01472			1.07674	-0.06079
	18.75	0.00514	0.01482			0.03674	-0.42454
	18.775	0.00481	0.01447			-0.56861	-0.2761
	18.8	0.00495	0.01494			-2.03607	-0.06498
	18.825	0.00481	0.01479			1.24609	0.63983
	18.85	0.00501	0.0148			2.04901	-1.15177
	18.875	0.00497	0.01463			-1.31868	-0.13748
	18.9	0.00486	0.01446			0.79348	1.23933
	18.925	0.0049	0.01451			-0.66098	0.28053
	18.95	0.00494	0.01419			0.59806	-1.72311
	18.975	0.00471	0.01414			-0.20005	-0.1338
	19	0.00463	0.01411			0.24857	-0.38083
	19.025	0.00481	0.01416			-0.49171	3.13242
	19.05	0.00475	0.014			-0.64006	-2.2634
	19.075	0.00469	0.0141			0.33771	0.25268
	19.1	0.00481	0.01361			1.2493	0.77344
	19.125	0.00458	0.01389			-1.90048	-1.06214
	19.15	0.00459	0.01344			-0.21996	-0.84041
	19.175	0.00444	0.01342			-0.72135	-0.96801
	19.2	0.00458	0.01345			0.67764	0.95841
	19.225	0.00434	0.01336			-0.61312	-0.46
	19.25	0.0046	0.01349			-1.69371	0.28639
	19.275	0.00441	0.01344			-1.25825	-0.09821
	19.3	0.00457	0.01341			-0.90834	-0.22119
	19.325	0.00425	0.01314			0.17419	-0.97697
	19.35	0.00457	0.01332			-2.15686	0.06941
	19.375	0.00466	0.01319			-0.19032	0.34591
	19.4	0.00431	0.01311			0.18777	-0.59587
	19.425	0.00429	0.01306			-1.45428	0.03281
	19.45	0.00447	0.01292			0.93136	0.3771
	19.475	0.00425	0.01277			1.44508	0.32017
	19.5	0.0043	0.01275			1.3256	0.91732
	19.525	0.0043	0.01279			2.44578	0.000939805
	19.55	0.00429	0.01252			0.07716	-0.40846
	19.575	0.00416	0.0124			0.0224	-1.73389
	19.6	0.00429	0.01256			1.16838	-1.57646
	19.625	0.00403	0.01256			-0.08915	-0.74881
	19.65	0.00422	0.01216			-1.55158	-0.89136
	19.675	0.00411	0.01226			0.62208	-1.33812
	19.7	0.00417	0.01226			0.56679	-0.16239
	19.725	0.00407	0.01213			0.62386	1.38034
	19.75	0.0041	0.01182			-0.43938	-0.08195
	19.775	0.00404	0.01202			1.55253	-0.21984
	19.8	0.00391	0.01205			0.40254	-1.72287
	19.825	0.00391	0.01184			-0.22782	-0.72386
	19.85	0.00389	0.01207			-1.0903	-0.79747
	19.875	0.00382	0.01155			-0.61504	0.96456
	19.9	0.00399	0.01146			0.66601	-1.73017
	19.925	0.00401	0.0117			1.38717	-0.7967
	19.95	0.00389	0.0116			1.8285	0.36379
	19.975	0.00387	0.01156			0.62555	-0.20389
	20	0.00372	0.01153			-0.81749	-1.34276
	20.025	0.00386	0.01143			-2.9231	0.71586
	20.05	0.00362	0.01114			-0.89042	-0.65055
	20.075	0.0038	0.0115			-1.9505	-0.42688
	20.1	0.00378	0.0115			1.00008	-0.96284
	20.125	0.0036	0.01122			0.68308	-1.20329
	20.15	0.00356	0.01137			-1.22568	-0.3579
	20.175	0.00354	0.01083			-0.22127	-1.70194
	20.2	0.0039	0.01116			-0.82544	-0.06524
	20.225	0.00363	0.01113			-2.32398	2.36462
	20.25	0.00343	0.01101			-1.31482	1.73181
	20.275	0.00367	0.01081			-0.25772	0.99578
	20.3	0.00363	0.01079			-0.25739	1.20005
	20.325	0.00355	0.01073			0.00132	-0.61769
	20.35	0.00353	0.01095			0.1297	0.06142
	20.375	0.00331	0.01061			-1.01704	1.73371
	20.4	0.00329	0.01073			-0.48495	-0.79669
	20.425	0.00344	0.01033			0.29578	-0.25786
	20.45	0.00351	0.01057			-1.03547	-1.89758
	20.475	0.00331	0.01073			-0.01508	1.46091
	20.5	0.00346	0.0104			1.00847	-0.59266
	20.525	0.00347	0.01059			-0.74136	2.62778
	20.55	0.00333	0.01037			-2.06249	0.75124
	20.575	0.00353	0.01044			0.39618	-0.78023
	20.6	0.00333	0.00999			-0.22902	-0.15753
	20.625	0.00329	0.01006			-0.05975	0.29113
	20.65	0.0032	0.01027			-0.02573	0.05482
	20.675	0.00325	0.00995			2.49839	0.4248
	20.7	0.00333	0.0098			-0.8249	0.03623
	20.725	0.00323	0.00989			-0.84028	0.70339
	20.75	0.00309	0.00998			0.76746	0.91495
	20.775	0.00306	0.00999			-1.01415	0.46345
	20.8	0.00323	0.00943			1.64427	-0.00638
	20.825	0.00313	0.00976			-1.38833	-0.82756
	20.85	0.00339	0.00974			2.04191	0.43306
	20.875	0.00306	0.00953			-0.33868	0.72267
	20.9	0.00307	0.00946			1.47013	0.25699
	20.925	0.00294	0.00988			1.92446	-1.77102
	20.95	0.00306	0.0095			-0.35197	-0.73873
	20.975	0.00305	0.00966			0.04548	3.07935
	21	0.0032	0.0094			-0.63237	1.32968
	21.025	0.00319	0.00957			1.17571	0.65471
	21.05	0.00298	0.00953			0.25808	0.79258
	21.075	0.00314	0.00936			-0.37216	0.78031
	21.1	0.00279	0.00916			-0.68561	0.46042
	21.125	0.00274	0.00916			0.04896	1.27426
	21.15	0.00294	0.009			-0.64437	0.19386
	21.175	0.00286	0.00917			-0.52763	0.49344
	21.2	0.00289	0.00894			0.53103	0.32027
	21.225	0.00292	0.0089			-0.88133	-0.01938
	21.25	0.00285	0.00909			0.47854	-0.62605
	21.275	0.00298	0.00906			0.63703	1.12151
	21.3	0.0027	0.00863			2.47449	-1.20184
	21.325	0.00272	0.0089			-3.47236	-0.17872
	21.35	0.00254	0.00866			0.03092	-1.43755
	21.375	0.00279	0.00884			-0.93744	-1.1866
	21.4	0.00288	0.00882			0.30142	0.33758
	21.425	0.00285	0.0089			-0.60992	1.25468
	21.45	0.00272	0.0084			1.67278	-0.63351
	21.475	0.00275	0.00858			-0.48524	-0.22361
	21.5	0.0027	0.00862			-1.81618	-0.59484
	21.525	0.00286	0.0085			-2.35088	0.48028
	21.55	0.00272	0.00833			0.90684	-1.19349
	21.575	0.00258	0.00816			1.24626	1.07339
	21.6	0.00268	0.00814			-0.53399	-0.34425
	21.625	0.00265	0.00847			0.31973	1.6429
	21.65	0.00256	0.00811			0.47541	-0.84599
	21.675	0.00267	0.00824			-0.25717	1.60715
	21.7	0.00271	0.00833			1.76695	-0.36158
	21.725	0.00259	0.00829			-0.14244	0.21685
	21.75	0.00263	0.00809			-1.54881	1.7754
	21.775	0.0025	0.00791			-0.18122	-0.44528
	21.8	0.0026	0.00834			-0.79654	1.58728
	21.825	0.00252	0.00802			0.52873	0.86326
	21.85	0.00252	0.0077			0.08546	-0.81105
	21.875	0.00253	0.00777			-0.63248	-0.02749
	21.9	0.00227	0.00772			-1.16495	-1.16325
	21.925	0.0025	0.0076			-0.57781	-0.44401
	21.95	0.00251	0.00776			0.69859	1.38269
	21.975	0.0022	0.00777			-0.57868	-0.14435
	22	0.00237	0.00748			-1.00913	-1.30792
	22.025	0.00254	0.00762			-0.84913	0.23641
	22.05	0.00249	0.00775			-0.05728	0.20697
	22.075	0.0025	0.00766			-0.16372	0.000293622
	22.1	0.00249	0.00761			-0.59095	0.40804
	22.125	0.00239	0.00749			-0.976	-0.71207
	22.15	0.00222	0.00754			0.0375	0.08409
	22.175	0.00226	0.00746			-1.54931	0.74669
	22.2	0.0022	0.00734			1.10128	-0.34703
	22.225	0.00228	0.00728			-0.5102	1.8205
	22.25	0.00217	0.00752			-0.30124	1.6401
	22.275	0.00225	0.00737			-0.68987	0.18944
	22.3	0.00219	0.0073			1.43742	1.2671
	22.325	0.00215	0.00716			0.26202	0.21206
	22.35	0.00229	0.00724			-0.01079	0.87665
	22.375	0.00235	0.00691			-0.45366	-2.28927
	22.4	0.00219	0.00736			0.34395	1.15138
	22.425	0.0022	0.00713			0.28201	0.86834
	22.45	0.00221	0.00715			-0.04969	0.03573
	22.475	0.00211	0.00698			-0.27966	-0.57325
	22.5	0.00217	0.00702			-1.25453	-0.51651
	22.525	0.00215	0.00711			0.34696	-0.077
	22.55	0.00222	0.00699			-0.20828	1.3001
	22.575	0.00209	0.00677			0.1071	-1.04924
	22.6	0.0022	0.00699			-1.50341	-1.74132
	22.625	0.00211	0.00677			-0.53363	0.86165
	22.65	0.00212	0.00677			0.3369	-0.27835
	22.675	0.002	0.00669			0.42887	-0.12659
	22.7	0.00204	0.00654			-0.93547	-2.0713
	22.725	0.00194	0.00662			0.8289	-2.01128
	22.75	0.00203	0.00645			-0.28381	-1.06757
	22.775	0.0021	0.00661			0.58445	0.91109
	22.8	0.00204	0.00656			1.82352	0.6058
	22.825	0.00197	0.00655			-0.98576	0.6583
	22.85	0.00195	0.00643			1.79758	-0.63572
	22.875	0.00199	0.00652			-0.27223	-0.58116
	22.9	0.00194	0.00649			-1.00073	-1.60315
	22.925	0.00188	0.00643			-1.08551	-0.17075
	22.95	0.00184	0.00631			-0.11036	-0.41814
	22.975	0.00196	0.0062			-0.02105	0.41534
	23	0.00208	0.00625			1.17385	-0.61905
	23.025	0.00193	0.00642			-2.27498	-1.89741
	23.05	0.00184	0.0063			1.45408	0.38108
	23.075	0.00169	0.00594			-0.06115	0.144
	23.1	0.00195	0.00611			0.02702	1.55793
	23.125	0.00196	0.00602			-0.29036	-0.04821
	23.15	0.00182	0.006			0.93729	0.29742
	23.175	0.00187	0.00607			-0.22858	-0.77245
	23.2	0.00185	0.00605			0.20863	-0.71907
	23.225	0.00184	0.00574			0.97346	1.00821
	23.25	0.00181	0.00607			0.44057	0.87404
	23.275	0.00176	0.00612			-1.21301	0.92273
	23.3	0.00186	0.00589			-0.56566	0.40523
	23.325	0.00183	0.00593			0.81129	-0.04094
	23.35	0.00158	0.00591			-1.32577	0.50442
	23.375	0.00163	0.00571			-0.60806	-0.35369
	23.4	0.00191	0.00561			0.02452	-1.77936
	23.425	0.0017	0.00582			0.80698	-0.57194
	23.45	0.00177	0.00577			1.44913	1.16631
	23.475	0.00179	0.00579			0.33891	0.05664
	23.5	0.00163	0.00569			0.77007	0.50624
	23.525	0.00172	0.00579			-1.3511	-0.26049
	23.55	0.00171	0.00558			2.09624	1.0781
	23.575	0.00156	0.00552			0.90311	0.74625
	23.6	0.00169	0.00568			-1.82173	-1.22928
	23.625	0.00166	0.00562			1.73705	0.84078
	23.65	0.00175	0.0056			-0.9176	1.26309
	23.675	0.00171	0.00543			-1.02678	-0.39163
	23.7	0.00159	0.00546			0.00663	-0.56237
	23.725	0.00161	0.00524			-0.28249	0.53979
	23.75	0.00161	0.00544			-0.26259	-0.57565
	23.775	0.00163	0.00553			-0.49592	-0.63835
	23.8	0.00156	0.00537			-0.86547	1.53232
	23.825	0.00163	0.00508			-1.31371	1.66737
	23.85	0.00163	0.00523			-0.83021	-0.04993
	23.875	0.00158	0.00548			0.39127	1.75428
	23.9	0.00168	0.00528			-0.92827	1.34254
	23.925	0.00153	0.00521			-0.06898	-1.04071
	23.95	0.00147	0.00518			-0.6972	0.55593
	23.975	0.00153	0.00521			-0.61579	0.50025
	24	0.00155	0.0051			0.10709	-0.31173
	24.025	0.0015	0.00536			-0.00374	-0.26433
	24.05	0.00157	0.00506			-0.97227	-0.67456
	24.075	0.00148	0.00519			-1.30196	0.15918
	24.1	0.00153	0.0051			-1.15155	-0.12204
	24.125	0.00148	0.0052			-1.00139	-0.07554
	24.15	0.00148	0.00492			0.44962	1.58947
	24.175	0.00162	0.00506			0.08344	-0.43524
	24.2	0.00154	0.00479			1.21169	-0.50428
	24.225	0.00148	0.00496			-0.48058	-0.93775
	24.25	0.00153	0.00496			0.69118	-0.88921
	24.275	0.00134	0.00482			-0.93545	-0.71983
	24.3	0.00142	0.00496			-0.44787	0.56601
	24.325	0.00148	0.0047			0.22099	0.91888
	24.35	0.0013	0.00487			0.23201	-0.11024
	24.375	0.00138	0.00476			-1.32419	0.80127
	24.4	0.00151	0.00486			-0.8917	-1.23333
	24.425	0.00142	0.00463			-1.60199	-1.18557
	24.45	0.00152	0.00477			1.75891	-0.0431
	24.475	0.00147	0.00474			-1.22646	0.00169
	24.5	0.00139	0.00462			-1.00583	-0.42065
	24.525	0.00152	0.00449			-0.16743	-1.1249
	24.55	0.00133	0.00454			-0.22835	-0.45024
	24.575	0.00142	0.00459			-2.66046	0.93481
	24.6	0.00147	0.00433			-1.87552	-0.48052
	24.625	0.00141	0.00474			0.12754	0.15255
	24.65	0.00122	0.00446			-0.62223	0.30877
	24.675	0.00124	0.0043			-0.97599	-0.22544
	24.7	0.00136	0.00445			-0.54432	0.6146
	24.725	0.00134	0.00429			-0.75461	0.76434
	24.75	0.00129	0.00448			0.68363	0.25474
	24.775	0.00128	0.00447			1.51396	-0.28972
	24.8	0.00122	0.0044			-0.32218	0.6728
	24.825	0.00136	0.00458			-2.11457	0.49418
	24.85	0.00129	0.00428			0.76706	0.9694
	24.875	0.00121	0.00442			-1.04148	-0.11558
	24.9	0.00135	0.00441			0.37467	-0.1934
	24.925	0.00116	0.00434			-0.03495	-0.91336
	24.95	0.00116	0.00415			-1.04574	0.47727
	24.975	0.00117	0.00437			-1.42879	-0.06513
	25	0.00122	0.00423			-1.66693	-0.64849
	25.025	0.00132	0.00417			-0.46248	-1.42311
	25.05	0.00126	0.00415			-0.46454	0.0614
	25.075	0.00121	0.00417			0.58495	-0.38977
	25.1	0.00124	0.00425			-0.61639	0.60886
	25.125	0.00123	0.00413			0.92004	1.8053
	25.15	0.0013	0.00393			0.98613	-2.09595
	25.175	0.00115	0.004			-1.31493	2.44815
	25.2	0.00119	0.00406			-0.93538	-1.10777
	25.225	0.00118	0.00394			-0.71421	-0.26268
	25.25	0.00113	0.00386			0.91548	-1.75365
	25.275	0.00127	0.00378			0.22368	-0.30672
	25.3	0.00131	0.00401			2.26197	1.56338
	25.325	0.00118	0.00399			1.88827	-0.75186
	25.35	0.00117	0.00385			-1.2148	0.77754
	25.375	0.0011	0.00406			-0.75683	2.26444
	25.4	0.00108	0.0039			0.34155	0.14894
	25.425	0.00122	0.00385			0.89318	0.18887
	25.45	0.00116	0.00374			-0.47844	-2.35673
	25.475	0.00119	0.00393			-0.41092	0.1452
	25.5	0.00116	0.00396			-0.19505	0.66438
	25.525	0.0011	0.00376			0.66407	0.58564
	25.55	0.00109	0.00371			-0.13876	0.13952
	25.575	0.00108	0.00368			-0.68187	0.17886
	25.6	0.00104	0.00377			-1.00938	0.4626
	25.625	0.000957662	0.00369			0.34791	-0.12409
	25.65	0.0011	0.00351			-1.11711	0.41817
	25.675	0.00104	0.00362			0.47393	-2.46469
	25.7	0.00109	0.0037			1.03076	-0.68032
	25.725	0.00116	0.00369			-1.49361	0.88666
	25.75	0.00113	0.00366			-0.38027	0.44818
	25.775	0.00114	0.00358			-0.55118	0.84407
	25.8	0.00101	0.00362			-1.21189	0.149
	25.825	0.00105	0.0037			0.98469	0.18733
	25.85	0.00107	0.00354			1.52733	1.06833
	25.875	0.00116	0.00351			-0.21864	-2.10507
	25.9	0.00106	0.00337			-2.8019	-0.36009
	25.925	0.000954371	0.00356			1.76982	0.46326
	25.95	0.00117	0.00348			-0.66251	0.5004
	25.975	0.00108	0.00343			1.68258	0.15684
	26	0.00095108	0.00348			-0.53645	-0.06971
	26.025	0.000960953	0.00339			1.17734	0.60997
	26.05	0.000934626	0.00355			-0.8996	-1.30615
	26.075	0.000997153	0.0032			-0.35086	-1.59128
	26.1	0.00104	0.00337			-0.2105	0.71748
	26.125	0.00102	0.00328			-0.22847	0.99336
	26.15	0.000908298	0.00334			0.06646	0.78868
	26.175	0.00104	0.00322			0.50805	-1.26307
	26.2	0.00105	0.00335			0.33971	-0.03992
	26.225	0.00098399	0.00327			-0.22702	0.26485
	26.25	0.000931335	0.00326			-1.51411	1.16552
	26.275	0.000964244	0.00334			0.74037	-0.34731
	26.3	0.000888552	0.0031			-1.38931	-1.22433
	26.325	0.000921462	0.00331			-1.1519	0.14325
	26.35	0.000911589	0.00302			-1.35506	0.44379
	26.375	0.000911589	0.00326			0.43811	0.73319
	26.4	0.000895134	0.00309			1.24125	0.51402
	26.425	0.000766788	0.00319			-0.32061	-1.35626
	26.45	0.000967535	0.00313			-0.34408	-0.67613
	26.475	0.00101	0.00304			-3.04741	0.99244
	26.5	0.000921462	0.003			-1.34536	0.39192
	26.525	0.000934626	0.00296			1.51259	-0.41369
	26.55	0.00105	0.00308			0.28859	-0.08657
	26.575	0.000947789	0.00317			-0.81428	0.2275
	26.6	0.000862225	0.00304			-0.33002	2.06365
	26.625	0.00091488	0.0031			-0.95928	-0.88292
	26.65	0.00087868	0.00314			0.11164	1.57375
	26.675	0.000895134	0.00298			0.32844	-0.19649
	26.7	0.000835898	0.00302			-0.35473	0.92021
	26.725	0.000881971	0.00308			-1.4491	0.56735
	26.75	0.000842479	0.00289			0.08943	-0.54037
	26.775	0.000941207	0.00274			0.46702	-0.20151
	26.8	0.000789824	0.00298			1.29041	0.12295
	26.825	0.000872098	0.00288			1.63667	0.43398
	26.85	0.000786533	0.00285			-0.70869	-2.14017
	26.875	0.000829316	0.00297			0.91497	-0.83753
	26.9	0.000724006	0.00286			0.65457	-0.63915
	26.925	0.00074046	0.00282			0.46748	0.1507
	26.95	0.000806279	0.00275			0.19436	-0.25635
	26.975	0.00077337	0.00277			0.32964	0.07483
	27	0.000812861	0.00278			0.70517	-0.82042
	27.025	0.000842479	0.00284			0.75679	-0.62194
	27.05	0.000924753	0.00295			-1.45487	0.59403
	27.075	0.000789824	0.00281			0.20957	1.14722
	27.1	0.000799697	0.00272			-1.24746	0.65886
	27.125	0.000822734	0.00266			-1.00365	0.27429
	27.15	0.000750333	0.00282			-0.67375	0.30698
	27.175	0.000812861	0.00295			-0.62001	0.04846
	27.2	0.000770079	0.00279			0.38551	-1.79225
	27.225	0.000753624	0.00273			-1.25769	0.5442
	27.25	0.000710842	0.00261			0.57007	1.35916
	27.275	0.000714133	0.00254			0.28764	0.87805
	27.3	0.000737169	0.00278			-0.62737	1.54042
	27.325	0.000710842	0.00257			-0.66617	-0.86976
	27.35	0.000763497	0.00281			1.1702	1.10008
	27.375	0.000829316	0.0025			-0.65364	1.383
	27.4	0.000779952	0.00265			0.02668	1.41231
	27.425	0.000714133	0.00268			0.75328	2.14708
	27.45	0.000638441	0.00249			0.03997	0.95732
	27.475	0.000789824	0.00263			0.17698	-0.17
	27.5	0.000717424	0.00273			0.22685	0.17061
	27.525	0.000753624	0.00241			-1.49677	-0.59586
	27.55	0.000855643	0.00263			0.06383	1.58431
	27.575	0.000789824	0.00266			-0.52001	0.55698
	27.6	0.00074046	0.00238			0.33644	-1.0241
	27.625	0.000687805	0.00258			0.21118	1.54509
	27.65	0.00070426	0.00254			-0.55588	0.35758
	27.675	0.000753624	0.00248			0.56643	0.38838
	27.7	0.000671351	0.00246			-0.36269	1.24943
	27.725	0.000664769	0.00243			0.22866	-0.67622
	27.75	0.000694387	0.0024			-0.54513	0.62436
	27.775	0.000681224	0.00238			-1.80052	-0.78805
	27.8	0.000707551	0.00233			1.05126	-0.23795
	27.825	0.00063515	0.00247			0.76279	-1.90781
	27.85	0.000747042	0.00252			-0.16291	1.15518
	27.875	0.000720715	0.00233			1.43062	0.62728
	27.9	0.000684515	0.00239			-1.02829	1.21138
	27.925	0.000802988	0.00236			1.59873	-0.08208
	27.95	0.000717424	0.00237			1.07418	0.99633
	27.975	0.000641732	0.00232			0.52133	1.16068
	28	0.000733879	0.00222			-0.4409	-1.66016
	28.025	0.000641732	0.00222			-0.10972	0.94169
	28.05	0.000687805	0.00227			0.48168	0.38438
	28.075	0.000674642	0.0023			-0.11001	-0.9518
	28.1	0.000638441	0.00226			0.6597	-0.20023
	28.125	0.000694387	0.00226			-0.3013	1.58504
	28.15	0.000743751	0.00219			0.92144	0.18858
	28.175	0.000602241	0.00233			-0.20884	1.6373
	28.2	0.000648314	0.00212			-0.25847	-0.07941
	28.225	0.000714133	0.00219			0.79302	-0.04969
	28.25	0.000585786	0.00229			0.57188	1.83989
	28.275	0.000543004	0.00231			-0.41207	1.98779
	28.3	0.000569332	0.00225			0.83565	1.24104
	28.325	0.000592368	0.00223			-0.61833	0.9886
	28.35	0.000519968	0.00217			1.17961	-0.2434
	28.375	0.000671351	0.00205			0.78855	-0.21363
	28.4	0.000552877	0.00215			0.19519	0.3167
	28.425	0.000648314	0.0022			1.04787	-0.15466
	28.45	0.000612114	0.0021			0.09431	1.12148
	28.475	0.00063186	0.00214			0.13775	0.55763
	28.5	0.000654896	0.00216			1.51148	1.31248
	28.525	0.00063186	0.0022			-0.66167	0.13081
	28.55	0.000625278	0.00201			1.16827	-0.36398
	28.575	0.000651605	0.00205			-0.47036	-0.33463
	28.6	0.00063515	0.00211			-1.26932	-0.48998
	28.625	0.000543004	0.00204			1.46076	-1.05142
	28.65	0.000529841	0.00203			0.8927	1.32695
	28.675	0.00066806	0.00203			0.93335	0.46037
	28.7	0.000503513	0.00203			0.42552	-0.75691
	28.725	0.000625278	0.00201			0.27795	0.51412
	28.75	0.000628569	0.00199			-0.16782	0.54079
	28.775	0.000602241	0.00211			0.45523	0.56732
	28.8	0.000677933	0.00188			1.7343	-1.26255
	28.825	0.000575914	0.00202			0.44262	0.92785
	28.85	0.000595659	0.00203			1.47279	-0.02185
	28.875	0.000546295	0.00205			-0.05808	0.51256
	28.9	0.000621987	0.00194			-0.11662	0.85277
	28.925	0.000602241	0.00196			0.31836	1.31894
	28.95	0.00059895	0.00202			-0.44325	-0.86702
	28.975	0.000625278	0.00187			-1.27202	0.45406
	29	0.000539713	0.00199			-0.67657	0.48006
	29.025	0.00056275	0.00197			-2.01348	1.27312
	29.05	0.000618696	0.00182			0.22705	-1.40839
	29.075	0.00052655	0.00197			0.65219	0.39171
	29.1	0.000546295	0.00197			0.40335	-0.29739
	29.125	0.000612114	0.00183			-0.57657	0.60828
	29.15	0.000539713	0.002			0.18759	0.29938
	29.175	0.000549586	0.00199			1.1741	0.65844
	29.2	0.00045744	0.00189			0.16672	-0.78726
	29.225	0.000595659	0.00186			-0.30813	0.20295
	29.25	0.000615405	0.00201			1.28503	-0.13465
	29.275	0.000529841	0.00185			-0.02033	-0.29899
	29.3	0.000589077	0.00173			0.71112	-0.88806
	29.325	0.000506804	0.0019			0.45763	1.26627
	29.35	0.000516677	0.00177			-1.2145	0.50259
	29.375	0.000549586	0.00183			-1.65253	0.52731
	29.4	0.000437694	0.0019			-0.13799	0.55189
	29.425	0.000552877	0.00188			0.10814	-0.13941
	29.45	0.000490349	0.00177			0.24849	0.92606
	29.475	0.000605532	0.00185			-0.3414	0.45558
	29.5	0.000503513	0.00183			1.19125	1.12796
	29.525	0.000477186	0.00178			0.3607	-0.22889
	29.55	0.000500222	0.00183			0.29597	0.86082
	29.575	0.000480477	0.00186			0.12849	0.8842
	29.6	0.000533131	0.00174			0.36975	-0.99819
	29.625	0.000500222	0.00177			2.73257	-0.97051
	29.65	0.000464022	0.00168			1.30935	-1.95469
	29.675	0.000513386	0.00176			0.06722	-1.14893
	29.7	0.000467313	0.00177			0.51454	0.67214
	29.725	0.00052655	0.00181			2.03448	0.86128
	29.75	0.000473895	0.00169			-0.36031	0.54794
	29.775	0.000529841	0.00164			0.72061	-1.80543
	29.8	0.000496931	0.00172			0.65604	0.92961
	29.825	0.000404785	0.00163			1.17581	-0.98381
	29.85	0.000506804	0.00167			0.52537	-0.2975
	29.875	0.000473895	0.00164			-0.51117	-0.92983
	29.9	0.000424531	0.0017			0.1817	-0.24715
	29.925	0.000483767	0.00161			1.67862	1.92881
	29.95	0.000404785	0.0017			0.45991	0.38063
	29.975	0.000500222	0.00177			-1.06778	0.02697
	30	0.000404785	0.00161			0.93012	-0.35494
	30.025	0.000467313	0.00166			0.96362	1.28524
	30.05	0.000477186	0.00164			0.69876	1.75091
	30.075	0.000460731	0.00167			0.73244	1.17152
	30.1	0.000480477	0.00165			-1.00442	0.69601
	30.125	0.000496931	0.00168			-0.15244	-0.44469
	30.15	0.000523259	0.00175			1.60137	1.07529
	30.175	0.000539713	0.00168			0.13618	-0.61678
	30.2	0.000398203	0.00165			-0.16014	1.72782
	30.225	0.000440985	0.00165			1.9672	1.88991
	30.25	0.00042124	0.00142			1.06108	-0.54205
	30.275	0.000431113	0.00168			-1.12155	-0.51726
	30.3	0.000414658	0.00161			0.82571	0.33156
	30.325	0.000487058	0.00158			0.01026	0.16038
	30.35	0.000424531	0.00163			0.78836	0.18348
	30.375	0.000394912	0.00148			1.87871	0.00658
	30.4	0.000417949	0.00149			1.44305	-1.66223
	30.425	0.000490349	0.00154			0.25259	2.57051
	30.45	0.000434403	0.00159			1.87726	1.16287
	30.475	0.000414658	0.0015			-1.21865	1.49899
	30.5	0.000444276	0.00158			-1.31348	1.51881
	30.525	0.000401494	0.00155			0.48943	-0.73744
	30.55	0.000473895	0.00134			-0.02859	0.73337
	30.575	0.000427822	0.00142			-1.20867	1.09953
	30.6	0.00042124	0.00141			1.58861	0.77534
	30.625	0.00052655	0.0014			-0.04529	-0.64044
	30.65	0.000404785	0.00144			0.32271	1.78337
	30.675	0.000454149	0.00158			-0.32944	1.653
	30.7	0.000427822	0.00136			1.89246	2.10551
	30.725	0.000450858	0.00145			-0.14755	1.21862
	30.75	0.000519968	0.00139			2.22219	1.23804
	30.775	0.000447567	0.00147			1.88466	2.29536
	30.8	0.00038833	0.0015			1.43586	1.74579
	30.825	0.000368585	0.00148			2.03326	-0.00432
	30.85	0.000437694	0.00136			0.12473	-0.20006
	30.875	0.000381748	0.00132			0.91723	0.63687
	30.9	0.000398203	0.00136			0.73589	1.1881
	30.925	0.00038833	0.00139			0.87113	0.86036
	30.95	0.000434403	0.00126			0.01778	-0.57619
	30.975	0.00038833	0.00132			2.10568	0.12566
	31	0.000401494	0.00137			0.74651	0.14671
	31.025	0.000398203	0.00135			1.09069	2.19299
	31.05	0.000391621	0.00137			-0.58271	0.39339
	31.075	0.00038833	0.00136			0.2831	-0.00332
	31.1	0.000378458	0.00135			1.4781	1.17056
	31.125	0.000358712	0.00134			1.10006	0.64887
	31.15	0.000375167	0.00142			0.91838	-1.18113
	31.175	0.000408076	0.00134			-0.68123	0.68838
	31.2	0.000358712	0.00142			0.97444	0.51462
	31.225	0.000365294	0.00136			0.78854	-0.09781
	31.25	0.000381748	0.0013			0.59781	1.1095
	31.275	0.000427822	0.00133			0.40192	1.46491
	31.3	0.000404785	0.00133			-1.05388	0.5933
	31.325	0.000319221	0.00125			2.64803	-0.24349
	31.35	0.000385039	0.00131			-1.69715	0.22497
	31.375	0.000391621	0.00148			0.95427	1.69415
	31.4	0.000381748	0.00122			-0.66665	1.21879
	31.425	0.000345548	0.00129			0.68176	0.68936
	31.45	0.000411367	0.00129			0.48474	1.58679
	31.475	0.000329094	0.0012			-1.3949	-0.87836
	31.5	0.000329094	0.00129			-0.42046	1.7784
	31.525	0.000483767	0.00129			0.33749	1.63774
	31.55	0.000424531	0.00123			0.36493	-1.09611
	31.575	0.000325803	0.00129			1.57969	-0.52315
	31.6	0.000365294	0.00116			1.29758	-0.25193
	31.625	0.000362003	0.00124			-0.27755	1.2037
	31.65	0.000319221	0.00128			1.85357	1.39348
	31.675	0.000378458	0.00125			0.61434	-1.6108
	31.7	0.000440985	0.00111			0.05335	1.90861
	31.725	0.000401494	0.00122			-0.29236	0.51581
	31.75	0.000345548	0.0012			0.57937	0.10299
	31.775	0.000378458	0.00118			0.60549	1.47747
	31.8	0.000335675	0.00109			0.39977	0.1418
	31.825	0.000286311	0.00122			0.99255	-0.31487
	31.85	0.000312639	0.0012			-0.67719	2.29631
	31.875	0.000345548	0.00125			-0.51605	1.8649
	31.9	0.00031593	0.00116			0.84695	0.84229
	31.925	0.000335675	0.00111			0.75955	1.23146
	31.95	0.000385039	0.00122			1.00789	2.2118
	31.975	0.00035213	0.00113			0.46354	1.43915
	32	0.00028302	0.00111			-0.9229	0.91177
	32.025	0.000342257	0.00112			1.19048	1.117
	32.05	0.000414658	0.00112			-0.45865	0.10299
	32.075	0.000381748	0.00116			0.20523	0.12174
	32.1	0.000299475	0.00115			0.70542	1.16678
	32.125	0.000378458	0.00112			-0.24794	-0.60046
	32.15	0.000332384	0.00108			-0.35294	-0.31183
	32.175	0.000309348	0.00113			-1.01551	1.56613
	32.2	0.000299475	0.00118			-0.17025	-1.13491
	32.225	0.000322512	0.0012			-0.40804	0.66752
	32.25	0.000440985	0.0011			-0.24982	1.9364
	32.275	0.000332384	0.00103			0.75949	0.26827
	32.3	0.000322512	0.00112			1.12267	0.50792
	32.325	0.000371876	0.00102			-0.17357	0.52528
	32.35	0.000289602	0.00116			-0.14844	1.32709
	32.375	0.000279729	0.00105			-0.66213	0.55963
	32.4	0.000243529	0.00111			1.10357	0.78565
	32.425	0.000329094	0.00105			-0.07431	2.0376
	32.45	0.000345548	0.00099771			-0.58584	0.3915
	32.475	0.000263275	0.00108			0.47581	1.40411
	32.5	0.00028302	0.00106			-0.81768	1.59361
	32.525	0.000263275	0.00101			1.85575	0.44292
	32.55	0.000325803	0.00103			-0.48571	-1.52215
	32.575	0.000276439	0.000948339			0.56852	0.69354
	32.6	0.000362003	0.00103			1.28286	0.7098
	32.625	0.00031593	0.00108			-0.14217	0.28263
	32.65	0.000319221	0.00107			1.21551	0.52694
	32.675	0.000368585	0.00102			-0.09472	0.75834
	32.7	0.000269857	0.00099771			0.43958	1.17293
	32.725	0.000309348	0.000927768			1.055	0.57633
	32.75	0.000276439	0.00103			1.3021	0.12848
	32.775	0.00035213	0.000960682			2.64924	-0.67056
	32.8	0.000276439	0.000962739			0.02242	0.62494
	32.825	0.000256693	0.00101			-0.35823	2.10222
	32.85	0.000309348	0.000942168			0.19747	1.07029
	32.875	0.000289602	0.000872225			0.95398	-0.90829
	32.9	0.000302766	0.000985368			0.49438	1.6515
	32.925	0.000309348	0.000919539			1.55785	-2.00443
	32.95	0.000279729	0.000886625			0.53826	0.01388
	32.975	0.000319221	0.000987425			-0.21936	0.03082
	33	0.000233656	0.000942168			-0.19644	-0.81262
	33.025	0.000296184	0.000999768			-0.17408	0.06452
	33.05	0.000299475	0.00101			-0.86589	0.56133
	33.075	0.00031593	0.000946282			0.26826	0.79643
	33.1	0.000266566	0.000981253			-0.10701	2.39468
	33.125	0.000312639	0.000942168			0.68762	0.37664
	33.15	0.000227075	0.00105			-0.33877	1.24549
	33.175	0.000263275	0.000923654			0.85023	0.16347
	33.2	0.000289602	0.000915425			-0.87768	-0.08129
	33.225	0.000276439	0.000863997			0.7704	-1.7471
	33.25	0.000269857	0.000938053			-0.39148	2.00465
	33.275	0.000296184	0.000946282			0.17853	-1.70585
	33.3	0.000309348	0.000956568			1.07018	1.13429
	33.325	0.000273148	0.000958625			-0.18538	-1.66491
	33.35	0.000273148	0.000919539			-0.16387	0.27535
	33.375	0.000273148	0.000907196			-3.8961	0.97279
	33.4	0.000253402	0.000785826			-1.32445	0.54692
	33.425	0.000269857	0.000960682			0.93061	-0.82997
	33.45	0.000259984	0.000822854			1.0697	0.57677
	33.475	0.00021062	0.000886625			-0.33968	1.78387
	33.5	0.000256693	0.000909254			0.23258	1.04288
	33.525	0.00028302	0.000845482			-0.44198	1.44972
	33.55	0.000250111	0.000787883			1.26288	-0.74101
	33.575	0.000266566	0.000785826			1.04634	0.41324
	33.6	0.000289602	0.000798168			-0.09434	0.8874
	33.625	0.000190874	0.000791997			1.08403	0.19095
	33.65	0.000256693	0.000884568			0.9829	-2.35389
	33.675	0.000276439	0.000940111			0.75616	0.92882
	33.7	0.000250111	0.000814625			-0.29652	0.48715
	33.725	0.000243529	0.000851654			0.27857	1.55233
	33.75	0.000269857	0.000896911			-0.70161	-0.28919
	33.775	0.000240238	0.000783768			1.3121	0.28151
	33.8	0.000269857	0.000810511			-1.82246	2.26769
	33.825	0.000276439	0.000851654			0.48728	-0.89665
	33.85	0.000240238	0.000715883			-0.17624	-0.22549
	33.875	0.000230365	0.00074674			-0.15655	0.07602
	33.9	0.000204038	0.000759083			0.41246	0.60106
	33.925	0.000263275	0.000787883			0.43121	1.06266
	33.95	0.000269857	0.000769368			-0.09826	1.07585
	33.975	0.000227075	0.000773483			-0.36921	0.87222
	34	0.00024682	0.000816683			1.11671	-3.33548
	34.025	0.000233656	0.000800225			-1.27888	-0.42371
	34.05	0.000230365	0.00078994			-0.46012	0.68345
	34.075	0.000194165	0.00076114			-0.74849	0.45421
	34.1	0.000236947	0.00083314			2.09047	0.71038
	34.125	0.000243529	0.000826968			0.31107	1.74487
	34.15	0.000266566	0.000767311			-1.522	-1.46547
	34.175	0.000256693	0.000713826			2.03156	0.25116
	34.2	0.000230365	0.000824911			0.08962	0.76345
	34.225	0.000266566	0.000857825			-0.4773	2.2951
	34.25	0.000213911	0.000726169			-1.26643	1.01441
	34.275	0.00017442	0.000705597			1.06208	0.8025
	34.3	0.00028302	0.000771426			-0.12337	1.82406
	34.325	0.000233656	0.000796111			0.71734	0.82804
	34.35	0.000227075	0.000829025			-0.23386	0.84087
	34.375	0.000204038	0.000787883			0.75137	0.61623
	34.4	0.000253402	0.00070354			-0.65646	1.29858
	34.425	0.000190874	0.00067474			0.91271	0.38905
	34.45	0.00021062	0.000781711			-2.21572	0.89106
	34.475	0.000207329	0.000757026			0.28476	0.1442
	34.5	0.00017771	0.000730283			1.68177	2.2487
	34.525	0.000292893	0.00064594			0.97835	-0.80179
	34.55	0.000200747	0.000678855			-2.33651	-1.64718
	34.575	0.000253402	0.000701483			-1.54188	1.57664
	34.6	0.000157965	0.000724111			-0.05633	0.48148
	34.625	0.000250111	0.000678855			0.24744	1.96385
	34.65	0.000240238	0.00074674			1.05843	0.23924
	34.675	0.000227075	0.000754968			0.41947	-1.55913
	34.7	0.000233656	0.000781711			0.43596	-0.34134
	34.725	0.000194165	0.000699426			-0.4224	0.27895
	34.75	0.000197456	0.000662397			1.94472	0.00347
	34.775	0.000217202	0.000656226			-0.23439	-0.64782
	34.8	0.000213911	0.000672683			0.8985	0.82898
	34.825	0.000259984	0.000627426			-1.35389	0.84088
	34.85	0.000236947	0.000724111			1.18204	0.60757
	34.875	0.000207329	0.000699426			-0.16713	0.07078
	34.9	0.000253402	0.000656226			-0.78246	0.36916
	34.925	0.000233656	0.00068914			-1.28149	1.33062
	34.95	0.000223784	0.000567769			0.86118	-0.20051
	34.975	0.000217202	0.000715883			-1.80536	1.55448
	35	0.000227075	0.000715883			0.62637	-0.1732
	35.025	0.000230365	0.00068914			0.77536	1.37377
	35.05	0.000164547	0.000627426			0.38173	1.38441
	35.075	0.000227075	0.000691197			-1.17585	1.18255
	35.1	0.000200747	0.000652112			0.12653	0.4683
	35.125	0.000227075	0.000621255			-0.00539	-1.77014
	35.15	0.000220493	0.000697369			0.15759	0.49243
	35.175	0.00024682	0.000676797			2.07083	1.00149
	35.2	0.000220493	0.00066034			-0.10885	1.23639
	35.225	0.000167838	0.000600683			0.76108	-0.39013
	35.25	0.000227075	0.000619198			1.16539	1.25754
	35.275	0.000148092	0.000613026			0.65531	0.80738
	35.3	0.000240238	0.00066034			1.44132	1.48786
	35.325	0.000207329	0.000598626			-0.50125	-0.71006
	35.35	0.000223784	0.000608912			-1.53968	0.01
	35.375	0.000197456	0.000627426			-1.52266	0.85185
	35.4	0.000217202	0.000606855			0.30836	0.86283
	35.425	0.000194165	0.000573941			-1.11939	0.62075
	35.45	0.000223784	0.000567769			-0.26386	1.11968
	35.475	0.000220493	0.000608912			2.00341	1.55711
	35.5	0.000148092	0.000604798			-0.72275	2.45869
	35.525	0.000161256	0.000610969			0.79731	-1.01833
	35.55	0.00021062	0.000608912			-0.86325	0.67666
	35.575	0.000213911	0.000532798			-0.18906	1.38968
	35.6	0.00021062	0.000592455			-0.01976	-0.97512
	35.625	0.000190874	0.000584226			0.43736	-0.18069
	35.65	0.000138219	0.000528684			0.86584	1.81789
	35.675	0.000190874	0.000567769			0.74383	-0.15574
	35.7	0.000138219	0.000596569			-2.32826	-0.14338
	35.725	0.000197456	0.000598626			-0.25904	-0.13103
	35.75	0.000157965	0.000635655			-0.24499	1.01055
	35.775	0.000220493	0.000610969			0.65999	0.21504
	35.8	0.000207329	0.000608912			-0.05913	1.47602
	35.825	0.000167838	0.000532798			0.54677	0.52844
	35.85	0.000138219	0.000687083			-1.03386	-0.07038
	35.875	0.000213911	0.000598626			-0.84037	-0.05846
	35.9	0.000167838	0.000551312			-0.65285	-0.40304
	35.925	0.000194165	0.000573941			-0.81117	0.83592
	35.95	0.000157965	0.000512227			0.32499	1.53134
	35.975	0.000154674	0.000588341			0.90099	-1.2387
	36	0.000171129	0.000565712			0.77748	1.1097
	36.025	0.00014151	0.000575998			0.50933	0.61377
	36.05	0.00021062	0.000514284			0.52233	0.33837
	36.075	0.00017442	0.000571883			-1.08352	1.96555
	36.1	0.000134928	0.000561598			-1.64824	-2.43063
	36.125	0.000243529	0.000506055			-0.697	0.05756
	36.15	0.000200747	0.000491655			0.71447	-1.14053
	36.175	0.000157965	0.000547198			1.51559	-0.66528
	36.2	0.000154674	0.000477255			-1.19814	1.8183
	36.225	0.000194165	0.000530741			0.75151	0.95447
	36.25	0.000154674	0.000483427			-0.80335	-0.23338
	36.275	0.000148092	0.000536912			0.63541	1.84318
	36.3	0.000167838	0.000530741			1.44852	-0.21018
	36.325	0.000236947	0.000471084			-1.93065	0.45473
	36.35	0.000200747	0.000524569			-1.11347	-0.5782
	36.375	0.000194165	0.000545141			0.54095	1.4706
	36.4	0.000171129	0.000538969			0.69596	1.47918
	36.425	0.000157965	0.000580112			1.2496	0.77376
	36.45	0.000121765	0.000458741			-0.18786	-0.98061
	36.475	0.000190874	0.00045257			-0.33969	-0.51798
	36.5	0.000161256	0.000532798			-3.00304	-0.11988
	36.525	0.000115183	0.000520455			0.89397	0.23079
	36.55	0.000197456	0.000516341			0.33029	0.54498
	36.575	0.000108601	0.000464912			0.19023	-0.0869
	36.6	0.000138219	0.000528684			-0.79536	1.75191
	36.625	0.000121765	0.000475198			-0.43214	1.10148
	36.65	0.000134928	0.000460798			0.0707	1.76768
	36.675	0.000181001	0.000590398			0.08271	1.96915
	36.7	0.00017771	0.000425827			-0.06435	-1.38331
	36.725	0.000134928	0.000543084			-1.49562	2.16745
	36.75	0.000184292	0.000473141			-0.04052	0.89444
	36.775	0.00017442	0.000518398			-1.46902	0.33218
	36.8	0.000243529	0.000594512			0.59388	1.16199
	36.825	0.000125056	0.000532798			0.30726	1.40191
	36.85	0.00021062	0.000473141			0.46918	0.65907
	36.875	0.00017771	0.000501941			0.48034	0.04003
	36.9	0.000111892	0.000471084			0.78166	-0.32414
	36.925	0.000144801	0.000469027			1.20434	-0.74701
	36.95	0.000144801	0.000415541			-1.37797	2.40395
	36.975	0.000157965	0.000364113			0.81382	-0.72351
	37	0.000125056	0.000407313			1.98748	0.41878
	37.025	0.00017442	0.000477255			0.24337	0.42804
	37.05	0.000171129	0.000460798			-0.22874	0.43737
	37.075	0.000138219	0.000551312			1.13206	0.73987
	37.1	0.000118474	0.000415541			-1.30273	-0.66638
	37.125	0.000154674	0.000427884			0.58877	-1.80236
	37.15	0.000157965	0.000485484			-0.18353	-0.2183
	37.175	0.000181001	0.000487541			-1.46944	0.48316
	37.2	0.000138219	0.000456684			0.62012	-0.1977
	37.225	0.000194165	0.000431998			-1.87356	1.73819
	37.25	0.000148092	0.000384684			0.0248	1.30796
	37.275	0.000190874	0.00049577			1.72804	1.75255
	37.3	0.000148092	0.000405256			0.80599	1.08056
	37.325	0.000125056	0.000464912			1.09579	1.55603
	37.35	0.000190874	0.000454627			-0.09601	-0.55665
	37.375	0.000151383	0.000444341			0.83585	-0.54593
	37.4	0.000118474	0.000427884			1.89676	0.24347
	37.425	0.000184292	0.000436113			1.65856	0.57154
	37.45	0.000121765	0.000427884			-0.57045	0.58001
	37.475	0.000121765	0.000429941			1.15342	-0.50387
	37.5	0.000194165	0.000479312			0.59353	-1.6043
	37.525	0.00017442	0.000460798			0.60335	0.89063
	37.55	0.000148092	0.000458741			-0.17903	-0.0598
	37.575	0.000131637	0.000382627			-0.6984	-0.46254
	37.6	0.000167838	0.00048137			0.17031	0.91444
	37.625	0.000171129	0.000386741			0.33809	-0.03157
	37.65	0.00014151	0.000388798			0.50162	1.18835
	37.675	0.000151383	0.000384684			-0.65568	0.93788
	37.7	0.000128346	0.000442284			0.2099	0.35004
	37.725	0.00014151	0.000421713			-0.8213	1.21037
	37.75	0.000138219	0.000460798			0.06806	0.6795
	37.775	0.000161256	0.000355884			-0.61389	1.22496
	37.8	0.000148092	0.00043817			2.27095	1.68813
	37.825	0.000134928	0.000392913			-0.23806	0.70343
	37.85	0.000121765	0.000364113			-0.22817	0.05063
	37.875	0.000204038	0.000429941			-0.04858	1.25354
	37.9	0.000131637	0.000427884			1.30681	0.41753
	37.925	0.000154674	0.000415541			0.89865	1.01328
	37.95	0.000125056	0.000285942			0.30521	1.02057
	37.975	0.000121765	0.00035177			1.05809	0.44209
	38	0.000131637	0.000306513			1.20529	0.10328
	38.025	0.000161256	0.000446398			0.17283	-0.28736
	38.05	0.000111892	0.000487541			1.0839	1.53538
	38.075	0.000171129	0.000407313			1.75564	1.75874
	38.1	8.22734e-05	0.000425827			-0.85874	0.13752
	38.125	0.000111892	0.000376456			-0.65871	0.79537
	38.15	9.21462e-05	0.000425827			0.2185	-2.07369
	38.175	0.00014151	0.000347656			0.54181	0.50569
	38.2	0.000115183	0.000374399			0.5505	0.51349
	38.225	8.88552e-05	0.000370284			-1.00566	-0.68236
	38.25	0.000121765	0.000376456			1.68407	-0.67265
	38.275	0.000157965	0.00040937			-0.06783	-0.66295
	38.3	0.000121765	0.00032297			1.69958	-0.65334
	38.325	0.000102019	0.000429941			-0.04982	-0.17943
	38.35	0.000115183	0.000376456			0.44736	1.13266
	38.375	0.000138219	0.000359999			-0.56392	-0.1621
	38.4	0.00014151	0.000347656			-1.34899	0.57419
	38.425	0.000148092	0.00032297			0.92354	-0.60599
	38.45	0.00010531	0.000353827			-1.32949	-0.59664
	38.475	0.000167838	0.000384684			1.22246	1.64157
	38.5	0.000128346	0.000372341			-0.90063	-0.57816
	38.525	0.000111892	0.000378513			1.50825	-0.56897
	38.55	0.000154674	0.000355884			0.3564	-0.55985
	38.575	9.54371e-05	0.00033737			0.03688	-0.09453
	38.6	0.000167838	0.000370284			0.04528	1.19808
	38.625	0.000111892	0.000405256			0.69137	1.67684
	38.65	0.000144801	0.000399084			0.06184	-0.5238
	38.675	0.000194165	0.000312684			0.07014	0.65359
	38.7	0.000121765	0.000343542			0.86391	1.2233
	38.725	9.21462e-05	0.000347656			0.72256	1.22953
	38.75	0.000118474	0.00038057			1.44133	2.47692
	38.775	0.000181001	0.000329142			-0.60908	0.97572
	38.8	0.000125056	0.00033737			-0.05884	0.35775
	38.825	0.000144801	0.000359999			0.60076	1.2541
	38.85	0.000118474	0.000341484			0.29175	-0.45395
	38.875	0.000128346	0.000333256			-0.76721	0.00165
	38.9	0.000108601	0.000372341			0.62372	0.00938
	38.925	0.000128346	0.000281827			-0.19314	0.0171
	38.95	8.88552e-05	0.000362056			0.79049	0.40087
	38.975	0.000161256	0.000362056			1.50497	-0.41174
	39	0.000138219	0.000296227			0.33821	-0.40345
	39.025	0.000115183	0.000329142			-1.11996	1.0388
	39.05	0.000115183	0.000421713			0.18917	2.70057
	39.075	0.000151383	0.000292113			0.52022	1.05098
	39.1	0.000134928	0.000333256			-0.1378	-1.63319
	39.125	9.21462e-05	0.00030857			0.37559	1.06309
	39.15	6.91096e-05	0.000335313			1.41772	-0.35448
	39.175	0.00010531	0.000325027			-1.06941	0.09195
	39.2	0.000102019	0.000310627			0.71143	0.793
	39.225	0.000115183	0.000329142			-0.4619	0.47653
	39.25	0.000118474	0.000355884			0.08088	0.11364
	39.275	0.000125056	0.000318856			-1.46793	0.12078
	39.3	0.00010531	0.000316799			-0.82501	0.81793
	39.325	0.00010531	0.000376456			0.89673	0.50298
	39.35	0.000125056	0.000292113			-0.61303	0.50947
	39.375	9.54371e-05	0.000275656			-0.60536	0.83616
	39.4	9.21462e-05	0.000312684			-0.22519	-0.80885
	39.425	0.000121765	0.000333256			-1.1994	-0.26866
	39.45	9.54371e-05	0.000310627			-0.03315	1.13869
	39.475	0.000138219	0.000292113			-0.20323	0.54156
	39.5	7.56915e-05	0.000370284			1.90072	-0.24618
	39.525	8.22734e-05	0.000287999			-0.56005	-0.23865
	39.55	0.000131637	0.000290056			-0.00476	0.56047
	39.575	8.88552e-05	0.000285942			0.00227	1.4228
	39.6	9.87281e-05	0.00027977			-0.7329	0.21053
	39.625	0.000115183	0.000271542			0.01622	0.21715
	39.65	0.000121765	0.000331199			1.27009	-0.20212
	39.675	8.55643e-05	0.000345599			1.94212	0.23032
	39.7	7.56915e-05	0.000390856			1.82032	0.91224
	39.725	0.000125056	0.000304456			0.54171	1.68728
	39.75	5.59459e-05	0.000257142			-2.55551	-2.39573
	39.775	0.000121765	0.00026537			0.86425	-1.36965
	39.8	0.00010531	0.000269485			0.06374	-0.67831
	39.825	9.21462e-05	0.000310627			1.58662	-0.15246
	39.85	9.87281e-05	0.000261256			2.22891	1.22487
	39.875	9.87281e-05	0.000211885			0.41919	-1.33366
	39.9	5.92368e-05	0.000339427			-0.0853	-0.13171
	39.925	0.00010531	0.000316799			0.09661	1.49283
	39.95	7.89824e-05	0.000261256			-0.07211	0.96733
	39.975	9.87281e-05	0.000285942			1.06149	-0.11126
	40	0.000111892	0.00030857			-0.0591	1.50725
	40.025	0.00010531	0.000255085			-0.61234	-0.60938
	40.05	6.58187e-05	0.00027977			-0.22652	0.32504
	40.075	9.87281e-05	0.000248913			0.1349	-0.08444
	40.1	0.000128346	0.000257142			0.7909	-1.25542
	40.125	0.000151383	0.000359999			0.64107	0.69555
	40.15	0.000125056	0.00033737			2.1708	1.00939
	40.175	8.55643e-05	0.00030857			-0.9781	1.01453
	40.2	8.88552e-05	0.00029417			0.81421	-0.05182
	40.225	0.000111892	0.000292113			-0.00214	0.36662
	40.25	0.00010531	0.000240685			0.178	-0.54377
	40.275	0.000131637	0.000242742			-0.16933	-0.5366
	40.3	9.54371e-05	0.000269485			0.01621	1.31369
	40.325	4.60731e-05	0.000327084			0.68767	1.31833
	40.35	0.000171129	0.00026537			0.69333	-0.5155
	40.375	0.00010531	0.000339427			0.85387	1.80387
	40.4	7.56915e-05	0.000220113			1.4411	0.75471
	40.425	0.000121765	0.000248913			-0.31748	0.00473
	40.45	8.55643e-05	0.000242742			-1.5729	-1.14076
	40.475	7.24006e-05	0.000287999			0.56247	1.82043
	40.5	9.54371e-05	0.000275656			-0.2993	1.5974
	40.525	0.000102019	0.000244799			0.57359	0.02898
	40.55	0.00010531	0.000242742			-1.31478	1.08838
	40.575	9.21462e-05	0.000261256			0.25389	2.42984
	40.6	8.22734e-05	0.000298285			-0.66317	0.45105
	40.625	0.000151383	0.000269485			0.59548	0.05282
	40.65	6.91096e-05	0.000333256			0.75914	1.10704
	40.675	0.00010531	0.000283885			0.60625	0.46716
	40.7	0.000111892	0.000316799			0.92363	0.07032
	40.725	0.00010531	0.000228342			-1.50039	-1.05641
	40.75	8.55643e-05	0.000224228			-1.26383	0.08182
	40.775	0.000102019	0.000259199			1.2349	0.48819
	40.8	7.89824e-05	0.000213942			0.79048	-0.39569
	40.825	0.000161256	0.000209828			-1.02498	0.83952
	40.85	0.000111892	0.000234513			-0.40775	2.28365
	40.875	8.22734e-05	0.000273599			-0.0297	0.50886
	40.9	0.000148092	0.00026537			-1.45646	0.11573
	40.925	0.000121765	0.000234513			1.68113	0.12127
	40.95	9.87281e-05	0.000193371			-1.21503	0.86312
	40.975	0.000125056	0.00026537			-1.20908	1.43195
	41	0.000115183	0.000189256			-2.7566	0.53397
	41.025	0.00010531	0.000277713			0.35053	0.87692
	41.05	9.21462e-05	0.000271542			1.14253	1.68619
	41.075	0.000115183	0.000236571			0.68831	1.69001
	41.1	8.55643e-05	0.000271542			-1.89727	-0.32187
	41.125	9.54371e-05	0.000185142			1.30183	0.16461
	41.15	0.000121765	0.000275656			0.85975	0.1699
	41.175	0.000108601	0.000236571			-0.33667	1.4639
	41.2	0.000125056	0.000218056			1.86284	1.20329
	41.225	9.54371e-05	0.000222171			0.55627	0.5777
	41.25	7.56915e-05	0.000283885			1.32452	0.91717
	41.275	0.000102019	0.000211885			-0.71218	0.92153
	41.3	8.55643e-05	0.000215999			0.23465	0.92585
	41.325	9.87281e-05	0.000240685			0.73612	0.59645
	41.35	6.91096e-05	0.000226285			-0.3004	-0.26385
	41.375	8.88552e-05	0.000234513			0.07356	0.21625
	41.4	4.9364e-05	0.000220113			0.9061	-0.869
	41.425	7.56915e-05	0.000255085			0.9106	0.94717
	41.45	9.87281e-05	0.000189256			-0.88433	0.61934
	41.475	0.000115183	0.000213942			0.43823	-0.23595
	41.5	0.00010531	0.000230399			0.0977	1.75162
	41.525	7.89824e-05	0.000213942			0.44744	-1.73239
	41.55	0.000134928	0.000242742			-1.79162	1.25896
	41.575	0.000121765	0.000312684			0.93712	-1.71705
	41.6	6.25278e-05	0.000261256			-0.85338	1.52749
	41.625	8.55643e-05	0.000230399			-1.0651	-3.40682
	41.65	9.87281e-05	0.000226285			0.79448	-3.39618
	41.675	8.22734e-05	0.000232456			-0.23661	-0.1928
	41.7	9.21462e-05	0.000242742			0.47893	1.54165
	41.725	5.92368e-05	0.000220113			0.96275	2.20416
	41.75	0.000102019	0.000236571			0.48771	1.00004
	41.775	8.88552e-05	0.000281827			-0.41069	1.29267
	41.8	0.000148092	0.000218056			-2.5576	1.55551
	41.825	9.21462e-05	0.000197485			0.82429	0.68455
	41.85	6.58187e-05	0.000213942			1.13454	0.30724
	41.875	0.000115183	0.000185142			0.16626	1.01943
	41.9	0.000131637	0.000248913			0.99169	2.41496
	41.925	0.000148092	0.000230399			1.29363	0.32079
	41.95	0.000115183	0.000191314			-1.45988	-0.13635
	41.975	7.56915e-05	0.000248913			-1.95912	0.32971
	42	7.89824e-05	0.000215999			-0.99078	0.33413
	42.025	0.000128346	0.000269485			0.19215	1.32829
	42.05	5.59459e-05	0.000207771			0.86098	0.72128
	42.075	0.000125056	0.000209828			0.02138	1.3352
	42.1	9.54371e-05	0.000197485			1.17383	-0.10691
	42.125	0.000125056	0.000255085			1.17767	0.35591
	42.15	0.000108601	0.000191314			0.71802	0.36019
	42.175	5.2655e-05	0.000156342			0.21727	-1.54507
	42.2	0.000128346	0.000191314			-0.33406	0.74482
	42.225	0.000102019	0.000234513			0.04659	1.61129
	42.25	8.55643e-05	0.000146057			-2.76292	0.7525
	42.275	9.54371e-05	0.000187199			-0.51963	1.3621
	42.3	0.000121765	0.000205713			0.89969	-0.6571
	42.325	8.88552e-05	0.000234513			0.74516	-0.65175
	42.35	8.88552e-05	0.000199542			-0.11759	-3.11971
	42.375	0.000131637	0.000220113			-0.30444	-3.1106
	42.4	8.22734e-05	0.000191314			1.36434	0.40184
	42.425	8.55643e-05	0.000181028			-0.69966	1.63585
	42.45	0.000111892	0.000174856			-1.36493	-0.62549
	42.475	0.00010531	0.000185142			0.4376	0.41392
	42.5	8.22734e-05	0.000197485			0.09074	0.41788
	42.525	7.56915e-05	0.000146057			0.44517	0.79336
	42.55	0.000121765	0.000209828			0.44894	0.79695
	42.575	4.9364e-05	0.000269485			0.61979	1.40037
	42.6	8.55643e-05	0.000193371			-0.26807	0.80411
	42.625	0.000125056	0.000222171			1.10036	-0.01085
	42.65	8.55643e-05	0.000166628			-0.45744	0.81115
	42.675	9.54371e-05	0.000222171			-0.06617	1.13217
	42.7	5.2655e-05	0.000211885			-0.0624	0.00204
	42.725	7.24006e-05	0.000220113			-0.44561	1.13864
	42.75	8.55643e-05	0.000203656			-0.24476	0.45659
	42.775	8.88552e-05	0.000195428			0.13234	1.14499
	42.8	7.89824e-05	0.000246856			0.3134	0.01885
	42.825	6.25278e-05	0.000181028			-0.23341	-1.38161
	42.85	0.000102019	0.000191314			0.49229	-3.94563
	42.875	0.000118474	0.000201599			0.14687	-1.36997
	42.9	5.92368e-05	0.000181028			-1.05652	0.47886
	42.925	8.55643e-05	0.000178971			-0.21855	1.69296
	42.95	6.58187e-05	0.000195428			0.50612	0.04347
	42.975	4.60731e-05	0.000187199			1.9878	0.04751
	43	8.88552e-05	0.000172799			1.15026	0.85856
	43.025	4.60731e-05	0.000168685			1.00078	1.17583
	43.05	0.000115183	0.000191314			0.34837	2.14643
	43.075	9.21462e-05	0.000176914			-0.59646	0.50391
	43.1	0.000115183	0.000236571			1.01036	0.06731
	43.125	8.55643e-05	0.000152228			-1.02143	0.07124
	43.15	5.2655e-05	0.000146057			-0.38206	-1.30798
	43.175	7.24006e-05	0.000226285			-0.18271	0.07897
	43.2	0.000111892	0.000185142			1.0229	0.88413
	43.225	8.55643e-05	0.000207771			-1.99682	1.19939
	43.25	8.55643e-05	0.000119314			-1.99275	0.09047
	43.275	0.000102019	0.000205713			0.37829	1.20515
	43.3	0.000111892	0.000211885			1.03516	1.20801
	43.325	6.91096e-05	0.000232456			1.03819	0.53824
	43.35	5.59459e-05	0.000185142			0.38793	-2.78898
	43.375	9.87281e-05	0.000150171			-0.98436	0.90571
	43.4	9.54371e-05	0.000199542			-0.1521	0.54815
	43.425	5.59459e-05	0.000193371			-0.75744	0.11652
	43.45	8.55643e-05	0.000197485			0.04274	0.12021
	43.475	9.87281e-05	0.000193371			1.20793	0.55799
	43.5	0.000102019	0.000150171			0.57713	-0.43013
	43.525	8.22734e-05	0.000205713			-1.4323	0.56436
	43.55	8.22734e-05	0.000143999			-0.95959	-1.22389
	43.575	9.54371e-05	0.000191314			0.91168	0.57079
	43.6	7.89824e-05	0.000185142			0.75424	1.24104
	43.625	9.87281e-05	0.000224228			0.2464	1.76348
	43.65	9.87281e-05	0.000170742			0.24944	0.93793
	43.675	7.56915e-05	0.000199542			1.52211	1.76811
	43.7	8.22734e-05	0.000207771			-0.51001	-0.3976
	43.725	6.58187e-05	0.000246856			-0.11041	1.25417
	43.75	9.21462e-05	0.000156342			-0.5036	-1.18439
	43.775	0.000108601	0.000150171			0.93439	0.59559
	43.8	8.88552e-05	0.000152228			1.53535	-1.17476
	43.825	9.21462e-05	0.000164571			0.08925	-2.65466
	43.85	7.24006e-05	0.000154285			1.09813	0.9602
	43.875	8.55643e-05	0.000185142			1.10081	0.17938
	43.9	5.2655e-05	0.000168685			0.62372	1.27199
	43.925	7.24006e-05	0.000195428			0.28191	0.186
	43.95	9.54371e-05	0.000168685			0.28476	0.6165
	43.975	5.2655e-05	0.000197485			-0.2742	0.61943
	44	8.88552e-05	0.000137828			0.29042	0.19578
	44.025	8.88552e-05	0.000187199			0.63748	0.19903
	44.05	9.21462e-05	0.000187199			0.29603	1.28675
	44.075	9.54371e-05	0.000148114			-0.06867	0.63095
	44.1	9.87281e-05	0.000146057			-1.11518	0.98684
	44.125	8.22734e-05	0.000178971			-0.25656	1.56395
	44.15	7.56915e-05	0.000152228			-0.06013	0.21493
	44.175	7.24006e-05	0.000164571			-0.8784	0.21808
	44.2	6.58187e-05	0.000129599			1.13446	0.99708
	44.225	4.60731e-05	0.000193371			0.82275	0.99961
	44.25	6.58187e-05	0.000170742			-1.09658	1.57499
	44.275	4.9364e-05	0.000181028			0.1403	1.30809
	44.3	0.000108601	0.000164571			0.49752	0.23346
	44.325	7.89824e-05	0.000152228			0.83287	0.2365
	44.35	6.91096e-05	0.000131657			0.99449	1.31495
	44.375	7.56915e-05	0.000181028			0.33103	1.01453
	44.4	8.55643e-05	0.000135771			0.15363	-2.50893
	44.425	0.000102019	0.000133714			-0.02998	0.66947
	44.45	6.91096e-05	0.000150171			2.00768	0.67212
	44.475	5.92368e-05	0.000146057			-1.81805	0.25439
	44.5	9.87281e-05	0.000191314			-0.62334	-1.0503
	44.525	4.9364e-05	0.000166628			-0.62058	0.67998
	44.55	6.58187e-05	0.000185142			2.14649	1.33279
	44.575	8.22734e-05	0.000150171			-0.40702	-0.27019
	44.6	6.25278e-05	0.000135771			0.52771	0.26886
	44.625	8.55643e-05	0.000187199			1.17504	1.33929
	44.65	6.58187e-05	0.000135771			0.35877	1.04066
	44.675	7.89824e-05	0.000213942			0.53494	-1.02197
	44.7	6.25278e-05	0.000162514			0.53733	0.28017
	44.725	8.55643e-05	0.000121371			0.18661	0.28297
	44.75	0.00010531	0.000148114			1.62517	-0.24741
	44.775	3.94912e-05	0.000121371			-0.81011	0.70525
	44.8	7.89824e-05	0.000197485			1.0366	1.35405
	44.825	7.24006e-05	0.000156342			-1.26699	-0.99847
	44.85	8.55643e-05	0.000187199			-0.17895	0.71258
	44.875	9.87281e-05	0.0001152			0.01568	-0.23163
	44.9	3.62003e-05	0.000166628			1.19939	0.71741
	44.925	0.000108601	0.000143999			-0.57833	-0.22544
	44.95	6.91096e-05	8.22854e-05			-1.25342	-0.97945
	44.975	0.000102019	0.000168685			0.5628	-0.21931
	45	6.25278e-05	0.000102857			-0.78669	1.37028
	45.025	9.21462e-05	0.000174856			0.02993	2.30073
	45.05	5.92368e-05	0.000160457			-0.15958	0.31794
	45.075	7.89824e-05	0.000224228			1.06035	-0.20724
	45.1	3.29094e-05	0.000123428			1.36584	0.3231
	45.125	5.92368e-05	0.000189256			0.74374	1.88378
	45.15	8.22734e-05	0.000154285			0.57821	0.32822
	45.175	9.21462e-05	9.66853e-05			-0.34686	-0.94645
	45.2	5.92368e-05	0.000148114			-0.34451	-0.19251
	45.225	6.58187e-05	0.000111085			0.58467	0.3358
	45.25	8.55643e-05	0.000123428			-0.54663	0.7498
	45.275	5.2655e-05	7.6114e-05			0.58888	-0.18385
	45.3	8.55643e-05	0.000121371			0.23963	-0.92878
	45.325	8.88552e-05	0.000143999			0.42031	0.34572
	45.35	7.56915e-05	9.87425e-05			0.59512	-0.92184
	45.375	4.27822e-05	0.000117257			-1.99018	0.3506
	45.4	8.22734e-05	0.000127542			0.0636	0.76296
	45.425	9.87281e-05	0.000152228			0.60133	1.66554
	45.45	5.92368e-05	0.000146057			0.7706	-0.16417
	45.475	7.89824e-05	0.000141942			-1.20021	0.36021
	45.5	8.88552e-05	0.000133714			0.93685	1.67059
	45.525	4.60731e-05	0.000133714			0.25863	-0.15595
	45.55	0.000102019	0.000174856			-0.31302	1.11638
	45.575	6.91096e-05	0.000160457			-1.43703	1.11829
	45.6	1.97456e-05	0.000154285			0.26477	-2.25613
	45.625	9.21462e-05	0.000135771			0.61728	0.37425
	45.65	8.55643e-05	0.000139885			0.2688	1.12394
	45.675	8.88552e-05	0.000158399			-0.72293	0.78606
	45.7	4.60731e-05	0.000121371			0.62306	1.92074
	45.725	7.89824e-05	0.000109028			-0.29813	0.38336
	45.75	5.92368e-05	0.000183085			1.41505	0.79213
	45.775	4.60731e-05	0.000125485			0.27871	-0.12949
	45.8	5.92368e-05	0.000160457			-1.41593	0.39007
	45.825	7.89824e-05	0.000123428			0.09861	0.3923
	45.85	8.88552e-05	0.000164571			-0.28786	-0.12182
	45.875	6.91096e-05	0.000131657			1.12203	-0.1193
	45.9	0.00010531	0.000143999			0.46609	-0.11676
	45.925	4.27822e-05	0.000102857			-1.15917	1.93403
	45.95	7.24006e-05	0.000127542			0.29213	-3.19361
	45.975	0.000125056	0.000150171			0.29401	-0.84099
	46	6.58187e-05	0.000162514			0.29586	0.81168
	46.025	2.30365e-05	0.000156342			0.81375	0.81358
	46.05	6.58187e-05	0.000102857			-1.14847	0.41171
	46.075	7.56915e-05	0.000125485			-0.27003	1.4467
	46.1	8.88552e-05	0.000119314			0.48071	1.7083
	46.125	4.27822e-05	0.000121371			0.30504	0.82108
	46.15	0.000111892	0.000109028			2.00053	-0.82015
	46.175	7.89824e-05	0.000111085			-0.06503	-0.81725
	46.2	7.24006e-05	0.000113142			0.31044	-0.81435
	46.225	6.91096e-05	0.000156342			-0.46374	-0.08523
	46.25	5.59459e-05	8.22854e-05			-0.67548	-0.80864
	46.275	6.25278e-05	0.000148114			-0.45994	-0.08057
	46.3	5.92368e-05	0.000133714			-0.89458	1.16941
	46.325	7.89824e-05	0.000137828			-0.05406	0.43421
	46.35	7.56915e-05	9.25711e-05			0.13765	0.43619
	46.375	4.27822e-05	0.000139885			-1.12194	0.43817
	46.4	9.54371e-05	0.000125485			-1.36455	0.44013
	46.425	2.96184e-05	0.000111085			0.14289	1.96139
	46.45	7.24006e-05	0.000135771			-0.24216	-0.06463
	46.475	6.25278e-05	0.000133714			0.14632	0.44596
	46.5	0.000131637	0.000117257			1.31561	0.44789
	46.525	4.9364e-05	8.43425e-05			1.75072	-0.77811
	46.55	3.94912e-05	0.000113142			0.15141	-0.7754
	46.575	4.9364e-05	0.000106971			1.46834	-0.05357
	46.6	6.58187e-05	0.0001008			2.02683	-3.08901
	46.625	4.27822e-05	9.05139e-05			-0.03317	1.47962
	46.65	4.60731e-05	9.25711e-05			0.51784	-0.04708
	46.675	4.9364e-05	0.000104914			-0.86636	-0.76212
	46.7	6.58187e-05	0.000109028			-1.59797	0.4629
	46.725	5.92368e-05	6.78855e-05			0.16296	-0.04072
	46.75	0.000125056	0.000113142			0.34741	-2.06684
	46.775	6.91096e-05	0.000123428			0.69674	1.74542
	46.8	5.2655e-05	0.000137828			-0.63528	0.47022
	46.825	7.89824e-05	8.84568e-05			-0.63357	0.86935
	46.85	4.9364e-05	9.87425e-05			-0.63186	0.47376
	46.875	8.22734e-05	0.000125485			1.0293	0.87256
	46.9	6.25278e-05	0.000139885			-0.21159	-2.04532
	46.925	7.56915e-05	0.000123428			0.53483	-0.02415
	46.95	9.21462e-05	0.000123428			-0.62512	0.48083
	46.975	4.27822e-05	9.87425e-05			-0.84539	-0.02014
	47	0.000118474	0.000119314			0.87571	-0.01814
	47.025	8.22734e-05	9.46282e-05			0.18177	1.5013
	47.05	8.55643e-05	0.000111085			-1.07243	-3.02454
	47.075	7.24006e-05	0.000137828			1.4963	0.48942
	47.1	0.000121765	0.000131657			0.36874	-0.01024
	47.125	0.000131637	0.000104914			0.18778	0.49281
	47.15	6.25278e-05	0.000139885			-1.83499	1.22023
	47.175	0.000108601	0.000102857			-0.1943	-0.71253
	47.2	7.89824e-05	0.000106971			0.37455	0.49781
	47.225	3.94912e-05	9.87425e-05			-2.74382	0.89396
	47.25	7.24006e-05	0.000106971			1.20604	0.89542
	47.275	0.000115183	8.02283e-05			1.35901	0.50275
	47.3	6.58187e-05	0.000154285			-0.39048	0.89833
	47.325	9.54371e-05	0.000102857			0.89363	0.00692
	47.35	8.88552e-05	0.000133714			-1.55124	-0.69639
	47.375	6.58187e-05	9.25711e-05			-0.81944	0.01061
	47.4	7.24006e-05	8.22854e-05			-0.18091	0.90408
	47.425	7.24006e-05	0.0001008			0.20503	0.01426
	47.45	5.59459e-05	3.70284e-05			1.36784	0.01609
	47.475	7.89824e-05	0.000109028			0.90149	-0.68517
	47.5	2.96184e-05	0.000139885			0.73761	0.90968
	47.525	4.27822e-05	5.55426e-05			-0.17375	-1.96279
	47.55	6.25278e-05	8.43425e-05			-2.71968	0.52016
	47.575	4.60731e-05	0.000131657			-3.06523	1.24246
	47.6	0.000108601	0.000104914			-0.37289	-0.67429
	47.625	8.55643e-05	8.63997e-05			-0.37147	0.02855
	47.65	3.62003e-05	8.84568e-05			0.39918	0.03029
	47.675	7.24006e-05	8.63997e-05			-0.1654	0.52775
	47.7	9.87281e-05	0.000104914			0.40177	0.52924
	47.725	7.56915e-05	7.81711e-05			1.07416	-0.66366
	47.75	5.92368e-05	9.05139e-05			1.07535	1.5362
	47.775	6.25278e-05	0.000109028			-0.36315	-0.65949
	47.8	4.27822e-05	0.000119314			-0.79422	0.04057
	47.825	6.25278e-05	7.40569e-05			0.75395	0.04225
	47.85	5.92368e-05	9.87425e-05			0.58507	1.2558
	47.875	4.60731e-05	9.46282e-05			-0.56924	-0.65128
	47.9	8.22734e-05	0.0001008			0.41187	1.25814
	47.925	8.22734e-05	0.000109028			0.92359	0.93229
	47.95	6.58187e-05	9.05139e-05			-0.15078	0.54375
	47.975	5.92368e-05	7.40569e-05			-0.35245	0.54515
	48	4.9364e-05	0.000106971			-0.14822	0.54656
	48.025	6.58187e-05	9.66853e-05			-0.56119	-1.90408
	48.05	6.91096e-05	0.000119314			1.54286	0.05698
	48.075	7.56915e-05	7.40569e-05			-0.55857	-0.63538
	48.1	4.9364e-05	0.000125485			0.05196	1.26728
	48.125	7.89824e-05	7.81711e-05			-0.55597	0.55346
	48.15	8.55643e-05	0.000111085			-0.55468	0.55482
	48.175	0.00010531	0.000129599			1.09476	0.55617
	48.2	7.24006e-05	7.40569e-05			0.42621	0.55752
	48.225	6.91096e-05	8.02283e-05			0.77255	0.06796
	48.25	8.55643e-05	6.1714e-05			-0.33848	0.0695
	48.275	2.96184e-05	0.000102857			-0.33725	1.55836
	48.3	5.2655e-05	0.000143999			1.55331	0.56283
	48.325	4.60731e-05	9.25711e-05			0.06273	-2.87173
	48.35	0.00010531	8.43425e-05			1.10227	0.07557
	48.375	5.92368e-05	0.000104914			-0.54336	-1.86653
	48.4	9.54371e-05	8.63997e-05			-0.99267	0.07855
	48.425	6.25278e-05	0.0001152			-1.487	-0.60909
	48.45	4.27822e-05	0.000113142			0.25623	-1.85883
	48.475	8.88552e-05	7.40569e-05			0.25735	-1.85629
	48.5	5.59459e-05	0.0001008			1.26354	0.57312
	48.525	7.89824e-05	0.000106971			-0.9864	1.56808
	48.55	4.9364e-05	7.40569e-05			1.26553	0.57562
	48.575	7.89824e-05	0.000143999			-0.1206	0.96318
	48.6	6.58187e-05	0.0001008			-0.98269	-1.84379
	48.625	7.24006e-05	9.87425e-05			-1.22281	0.57933
	48.65	5.59459e-05	0.0001152			-0.75021	-0.59318
	48.675	7.89824e-05	8.63997e-05			0.79167	0.09442
	48.7	8.88552e-05	0.000129599			0.26709	0.58298
	48.725	9.54371e-05	0.000117257			0.79367	-1.83162
	48.75	9.87281e-05	0.000121371			0.0817	0.09859
	48.775	0.000151383	0.000109028			1.11932	0.09997
	48.8	8.55643e-05	0.000104914			0.27128	-0.58299
	48.825	0.000108601	0.0001152			-0.10966	1.29737
	48.85	0.000121765	0.0001008			0.08591	-0.57967
	48.875	5.59459e-05	0.0001008			0.27436	0.59128
	48.9	6.25278e-05	9.46282e-05			-0.96853	1.30022
	48.925	1.97456e-05	0.000109028			0.45727	0.10808
	48.95	9.21462e-05	0.000111085			0.63314	1.58348
	48.975	4.9364e-05	8.84568e-05			-1.45946	0.9802
	49	7.24006e-05	0.000125485			0.96845	0.59703
	49.025	4.60731e-05	0.0001008			-0.10128	-0.56829
	49.05	9.87281e-05	7.19997e-05			0.80622	-2.80143
	49.075	8.55643e-05	8.02283e-05			-0.9607	-0.56511
	49.1	4.60731e-05	0.000113142			0.80807	-2.79698
	49.125	9.87281e-06	0.000152228			-0.9585	-0.56197
	49.15	0.000111892	8.63997e-05			0.80989	-0.56042
	49.175	3.29094e-05	9.25711e-05			-0.72681	-1.79037
	49.2	4.60731e-05	8.84568e-05			0.97571	0.1223
	49.225	4.27822e-05	0.000146057			-0.50533	1.59274
	49.25	6.58187e-05	8.02283e-05			-0.50431	1.59355
	49.275	6.91096e-05	8.63997e-05			-0.09132	0.60914
	49.3	2.96184e-05	5.96569e-05			0.47153	0.99301
	49.325	9.87281e-05	0.000102857			1.44423	-0.54973
	49.35	7.56915e-05	9.46282e-05			-0.50029	0.9949
	49.375	6.25278e-05	0.0001008			-0.49931	0.13092
	49.4	6.58187e-05	9.25711e-05			-1.98963	0.13212
	49.425	3.29094e-05	0.000109028			0.10845	0.61548
	49.45	9.87281e-05	6.37712e-05			1.4483	-1.76699
	49.475	3.29094e-05	8.43425e-05			1.14422	1.32071
	49.5	7.24006e-05	0.0001008			0.11119	-0.53944
	49.525	6.91096e-05	9.66853e-05			0.82304	0.13807
	49.55	6.25278e-05	7.6114e-05			1.74051	0.13923
	49.575	3.62003e-05	8.84568e-05			-0.08006	0.62159
	49.6	8.55643e-05	7.40569e-05			0.30169	-0.53374
	49.625	6.91096e-05	8.22854e-05			0.82637	0.1427
	49.65	4.60731e-05	4.73141e-05			-0.70778	-0.53093
	49.675	4.27822e-05	9.66853e-05			-2.94086	1.00673
	49.7	6.58187e-05	5.55426e-05			-0.93497	-1.74692
	49.725	5.59459e-05	9.05139e-05			-0.70497	-2.74496
	49.75	0.000108601	5.96569e-05			0.30683	-0.52539
	49.775	0.00010531	0.000119314			0.99491	1.01021
	49.8	3.62003e-05	8.02283e-05			0.83201	1.01108
	49.825	0.000111892	5.14284e-05			-0.07121	0.1517
	49.85	5.2655e-05	0.000143999			-0.92929	-1.73534
	49.875	6.91096e-05	6.37712e-05			0.83437	-0.51862
	49.9	1.64547e-05	8.02283e-05			-0.27002	-0.51729
	49.925	5.59459e-05	8.63997e-05			-2.92946	-0.51597
[truncated: 55 more rows]

## Sheet: Figure 6d
Figure 6d
		inclusion	host cell
	Rep1	14.904	35.8
	Rep2	17.924	35.148
	Rep3	15.298	29.528
	Table Analyzed	Data 1
	Column B	host cell
	vs.	vs,
	Column A	inclusion
	Unpaired t test
	P value	0.0014
	P value summary	**
	Significantly different (P < 0.05)?	Yes
	One- or two-tailed P value?	Two-tailed
	t, df	t=7,914, df=4
	How big is the difference?
	Mean of column A	16.04
	Mean of column B	33.49
	Difference between means (B - A) ± SEM	17,45 ± 2,205
	95% confidence interval	11,33 to 23,57
	R squared (eta squared)	0.94
	F test to compare variances
	F, DFn, Dfd	4,412, 2, 2
	P value	0.3696
	P value summary	ns
	Significantly different (P < 0.05)?	No
	Data analyzed
	Sample size, column A	3
	Sample size, column B	3

[truncated: 13 more sheets: Figure 6f, Figure 7b, Figure 7c, Figure 7d, Figure 7e, Figure 7g, Supplementary Figure 2, Supplementary Figure 3, Supplementary Figure 4b , Supplementary Figure 4e, Supplementary Figure 6c, Supplementary Figure 8d, Supplementary Figure 9b]
